# Supplementary material for: Intelligent lecture recording system based on coordination of face-detection and pedestrian dead reckoning
Source: PeerJ Comput Sci. 2022 May 17;8:e971. doi: 10.7717/peerj-cs.971 (PMC9137921; doi:10.7717/peerj-cs.971)
Supplement: Supplemental Information 2 [file peerj-cs-08-971-s002.zip]

Archive with 1,042 entries (713 files):
- file1/
- file1/.idea/
- file1/.idea/.gitignore
- file1/.idea/face_tracking_camera-master.iml
- file1/.idea/inspectionProfiles/
- file1/.idea/inspectionProfiles/profiles_settings.xml
- file1/.idea/inspectionProfiles/Project_Default.xml
- file1/.idea/misc.xml
- file1/.idea/modules.xml
- file1/.idea/workspace.xml
- file1/__pycache__/
- file1/__pycache__/comm_ard.cpython-37.pyc
- file1/__pycache__/opr.cpython-37.pyc
- file1/Camera_tracker_main - bak.py
- file1/Camera_tracker_main.py
- file1/Camera_tracker_main.py.txt
- file1/Camera_tracking/
- file1/Camera_tracking/Camera_tracking.ino
- file1/comm_ard.py
- file1/haarcascade_frontalface_default.xml
- file1/init.pkl
- file1/opr - bak.py
- file1/opr.py
- file1/README.md
- file1/server-bak.py
- file1/test/
- file1/test/1.py
- file1/tracking.ui
- file2/
- file2/.gitignore
- file2/.gradle/
- file2/.gradle/5.6.4/
- file2/.gradle/5.6.4/executionHistory/
- file2/.gradle/5.6.4/executionHistory/executionHistory.bin
- file2/.gradle/5.6.4/executionHistory/executionHistory.lock
- file2/.gradle/5.6.4/fileChanges/
- file2/.gradle/5.6.4/fileChanges/last-build.bin
- file2/.gradle/5.6.4/fileContent/
- file2/.gradle/5.6.4/fileContent/fileContent.lock
- file2/.gradle/5.6.4/fileHashes/
- file2/.gradle/5.6.4/fileHashes/fileHashes.bin
- file2/.gradle/5.6.4/fileHashes/fileHashes.lock
- file2/.gradle/5.6.4/fileHashes/resourceHashesCache.bin
- file2/.gradle/5.6.4/gc.properties
- file2/.gradle/5.6.4/javaCompile/
- file2/.gradle/5.6.4/javaCompile/classAnalysis.bin
- file2/.gradle/5.6.4/javaCompile/jarAnalysis.bin
- file2/.gradle/5.6.4/javaCompile/javaCompile.lock
- file2/.gradle/5.6.4/javaCompile/taskHistory.bin
- file2/.gradle/5.6.4/vcsMetadata-1/
- file2/.gradle/6.7.1/
- file2/.gradle/6.7.1/executionHistory/
- file2/.gradle/6.7.1/executionHistory/executionHistory.bin
- file2/.gradle/6.7.1/executionHistory/executionHistory.lock
- file2/.gradle/6.7.1/fileChanges/
- file2/.gradle/6.7.1/fileChanges/last-build.bin
- file2/.gradle/6.7.1/fileHashes/
- file2/.gradle/6.7.1/fileHashes/fileHashes.bin
- file2/.gradle/6.7.1/fileHashes/fileHashes.lock
- file2/.gradle/6.7.1/fileHashes/resourceHashesCache.bin
- file2/.gradle/6.7.1/gc.properties
- file2/.gradle/6.7.1/javaCompile/
- file2/.gradle/6.7.1/javaCompile/classAnalysis.bin
- file2/.gradle/6.7.1/javaCompile/jarAnalysis.bin
- file2/.gradle/6.7.1/javaCompile/javaCompile.lock
- file2/.gradle/6.7.1/javaCompile/taskHistory.bin
- file2/.gradle/6.7.1/vcsMetadata-1/
- file2/.gradle/buildOutputCleanup/
- file2/.gradle/buildOutputCleanup/buildOutputCleanup.lock
- file2/.gradle/buildOutputCleanup/cache.properties
- file2/.gradle/buildOutputCleanup/outputFiles.bin
- file2/.gradle/checksums/
- file2/.gradle/checksums/checksums.lock
- file2/.gradle/checksums/md5-checksums.bin
- file2/.gradle/checksums/sha1-checksums.bin
- file2/.gradle/configuration-cache/
- file2/.gradle/configuration-cache/gc.properties
- file2/.gradle/vcs-1/
- file2/.gradle/vcs-1/gc.properties
- file2/.idea/
- file2/.idea/.gitignore
- file2/.idea/caches/
- file2/.idea/caches/build_file_checksums.ser
- file2/.idea/codeStyles/
- file2/.idea/codeStyles/Project.xml
- file2/.idea/compiler.xml
- file2/.idea/gradle.xml
- file2/.idea/jarRepositories.xml
- file2/.idea/libraries/
- file2/.idea/libraries/Gradle__androidx_activity_activity_1_0_0_aar.xml
- file2/.idea/libraries/Gradle__androidx_annotation_annotation_1_1_0.xml
- file2/.idea/libraries/Gradle__androidx_appcompat_appcompat_1_2_0_aar.xml
- file2/.idea/libraries/Gradle__androidx_appcompat_appcompat_resources_1_2_0_aar.xml
- file2/.idea/libraries/Gradle__androidx_arch_core_core_common_2_1_0.xml
- file2/.idea/libraries/Gradle__androidx_arch_core_core_runtime_2_0_0_aar.xml
- file2/.idea/libraries/Gradle__androidx_collection_collection_1_1_0.xml
- file2/.idea/libraries/Gradle__androidx_constraintlayout_constraintlayout_2_0_4_aar.xml
- file2/.idea/libraries/Gradle__androidx_constraintlayout_constraintlayout_solver_2_0_4.xml
- file2/.idea/libraries/Gradle__androidx_core_core_1_3_1_aar.xml
- file2/.idea/libraries/Gradle__androidx_cursoradapter_cursoradapter_1_0_0_aar.xml
- file2/.idea/libraries/Gradle__androidx_customview_customview_1_0_0_aar.xml
- file2/.idea/libraries/Gradle__androidx_drawerlayout_drawerlayout_1_0_0_aar.xml
- file2/.idea/libraries/Gradle__androidx_fragment_fragment_1_1_0_aar.xml
- file2/.idea/libraries/Gradle__androidx_interpolator_interpolator_1_0_0_aar.xml
- file2/.idea/libraries/Gradle__androidx_lifecycle_lifecycle_common_2_1_0.xml
- file2/.idea/libraries/Gradle__androidx_lifecycle_lifecycle_livedata_2_0_0_aar.xml
- file2/.idea/libraries/Gradle__androidx_lifecycle_lifecycle_livedata_core_2_0_0_aar.xml
- file2/.idea/libraries/Gradle__androidx_lifecycle_lifecycle_runtime_2_1_0_aar.xml
- file2/.idea/libraries/Gradle__androidx_lifecycle_lifecycle_viewmodel_2_1_0_aar.xml
- file2/.idea/libraries/Gradle__androidx_loader_loader_1_0_0_aar.xml
- file2/.idea/libraries/Gradle__androidx_savedstate_savedstate_1_0_0_aar.xml
- file2/.idea/libraries/Gradle__androidx_test_core_1_3_0_aar.xml
- file2/.idea/libraries/Gradle__androidx_test_espresso_espresso_core_3_3_0_aar.xml
- file2/.idea/libraries/Gradle__androidx_test_espresso_espresso_idling_resource_3_3_0_aar.xml
- file2/.idea/libraries/Gradle__androidx_test_ext_junit_1_1_2_aar.xml
- file2/.idea/libraries/Gradle__androidx_test_monitor_1_3_0_aar.xml
- file2/.idea/libraries/Gradle__androidx_test_runner_1_3_0_aar.xml
- file2/.idea/libraries/Gradle__androidx_vectordrawable_vectordrawable_1_1_0_aar.xml
- file2/.idea/libraries/Gradle__androidx_vectordrawable_vectordrawable_animated_1_1_0_aar.xml
- file2/.idea/libraries/Gradle__androidx_versionedparcelable_versionedparcelable_1_1_0_aar.xml
- file2/.idea/libraries/Gradle__androidx_viewpager_viewpager_1_0_0_aar.xml
- file2/.idea/libraries/Gradle__com_google_code_findbugs_jsr305_2_0_1.xml
- file2/.idea/libraries/Gradle__com_squareup_javawriter_2_1_1.xml
- file2/.idea/libraries/Gradle__javax_inject_javax_inject_1.xml
- file2/.idea/libraries/Gradle__junit_junit_4_12.xml
- file2/.idea/libraries/Gradle__org_hamcrest_hamcrest_core_1_3.xml
- file2/.idea/libraries/Gradle__org_hamcrest_hamcrest_integration_1_3.xml
- file2/.idea/libraries/Gradle__org_hamcrest_hamcrest_library_1_3.xml
- file2/.idea/misc.xml
- file2/.idea/modules.xml
- file2/.idea/modules/
- file2/.idea/modules/app/
- file2/.idea/modules/app/wanghu.app.iml
- file2/.idea/runConfigurations.xml
- file2/.idea/workspace.xml
- file2/app/
- file2/app/.gitignore
- file2/app/build.gradle
- file2/app/build/
- file2/app/build/generated/
- file2/app/build/generated/ap_generated_sources/
- file2/app/build/generated/ap_generated_sources/debug/
- file2/app/build/generated/ap_generated_sources/debug/out/
- file2/app/build/generated/res/
- file2/app/build/generated/res/pngs/
- file2/app/build/generated/res/pngs/debug/
- file2/app/build/generated/res/pngs/debug/drawable-anydpi-v21/
- file2/app/build/generated/res/pngs/debug/drawable-anydpi-v21/ic_launcher_background.xml
- file2/app/build/generated/res/pngs/debug/drawable-anydpi-v24/
- file2/app/build/generated/res/pngs/debug/drawable-anydpi-v24/ic_launcher_foreground.xml
- file2/app/build/generated/res/pngs/debug/drawable-hdpi/
- file2/app/build/generated/res/pngs/debug/drawable-hdpi/ic_launcher_background.png
- file2/app/build/generated/res/pngs/debug/drawable-ldpi/
- file2/app/build/generated/res/pngs/debug/drawable-ldpi/ic_launcher_background.png
- file2/app/build/generated/res/pngs/debug/drawable-mdpi/
- file2/app/build/generated/res/pngs/debug/drawable-mdpi/ic_launcher_background.png
- file2/app/build/generated/res/pngs/debug/drawable-xhdpi/
- file2/app/build/generated/res/pngs/debug/drawable-xhdpi/ic_launcher_background.png
- file2/app/build/generated/res/pngs/debug/drawable-xxhdpi/
- file2/app/build/generated/res/pngs/debug/drawable-xxhdpi/ic_launcher_background.png
- file2/app/build/generated/res/pngs/debug/drawable-xxxhdpi/
- file2/app/build/generated/res/pngs/debug/drawable-xxxhdpi/ic_launcher_background.png
- file2/app/build/generated/res/resValues/
- file2/app/build/generated/res/resValues/debug/
- file2/app/build/generated/source/
- file2/app/build/generated/source/buildConfig/
- file2/app/build/generated/source/buildConfig/debug/
- file2/app/build/generated/source/buildConfig/debug/com/
- file2/app/build/generated/source/buildConfig/debug/com/example/
- file2/app/build/generated/source/buildConfig/debug/com/example/wanghu/
- file2/app/build/generated/source/buildConfig/debug/com/example/wanghu/BuildConfig.java
- file2/app/build/intermediates/
- file2/app/build/intermediates/aar_metadata_check/
- file2/app/build/intermediates/aar_metadata_check/debug/
- file2/app/build/intermediates/annotation_processor_list/
- file2/app/build/intermediates/annotation_processor_list/debug/
- file2/app/build/intermediates/annotation_processor_list/debug/annotationProcessors.json
- file2/app/build/intermediates/apk_list/
- file2/app/build/intermediates/apk_list/debug/
- file2/app/build/intermediates/apk_list/debug/apk-list.gson
- file2/app/build/intermediates/blame/
- file2/app/build/intermediates/blame/res/
- file2/app/build/intermediates/blame/res/debug/
- file2/app/build/intermediates/blame/res/debug/multi-v2/
- file2/app/build/intermediates/blame/res/debug/multi-v2/debug.json
- file2/app/build/intermediates/blame/res/debug/multi-v2/values-af.json
- file2/app/build/intermediates/blame/res/debug/multi-v2/values-am.json
- file2/app/build/intermediates/blame/res/debug/multi-v2/values-ar.json
- file2/app/build/intermediates/blame/res/debug/multi-v2/values-as.json
- file2/app/build/intermediates/blame/res/debug/multi-v2/values-az.json
- file2/app/build/intermediates/blame/res/debug/multi-v2/values-b+sr+Latn.json
- file2/app/build/intermediates/blame/res/debug/multi-v2/values-be.json
- file2/app/build/intermediates/blame/res/debug/multi-v2/values-bg.json
- file2/app/build/intermediates/blame/res/debug/multi-v2/values-bn.json
- file2/app/build/intermediates/blame/res/debug/multi-v2/values-bs.json
- file2/app/build/intermediates/blame/res/debug/multi-v2/values-ca.json
- file2/app/build/intermediates/blame/res/debug/multi-v2/values-cs.json
- file2/app/build/intermediates/blame/res/debug/multi-v2/values-da.json
- file2/app/build/intermediates/blame/res/debug/multi-v2/values-de.json
- file2/app/build/intermediates/blame/res/debug/multi-v2/values-el.json
- file2/app/build/intermediates/blame/res/debug/multi-v2/values-en-rAU.json
- file2/app/build/intermediates/blame/res/debug/multi-v2/values-en-rCA.json
- file2/app/build/intermediates/blame/res/debug/multi-v2/values-en-rGB.json
- file2/app/build/intermediates/blame/res/debug/multi-v2/values-en-rIN.json
- file2/app/build/intermediates/blame/res/debug/multi-v2/values-en-rXC.json
- file2/app/build/intermediates/blame/res/debug/multi-v2/values-es-rUS.json
- file2/app/build/intermediates/blame/res/debug/multi-v2/values-es.json
- file2/app/build/intermediates/blame/res/debug/multi-v2/values-et.json
- file2/app/build/intermediates/blame/res/debug/multi-v2/values-eu.json
- file2/app/build/intermediates/blame/res/debug/multi-v2/values-fa.json
- file2/app/build/intermediates/blame/res/debug/multi-v2/values-fi.json
- file2/app/build/intermediates/blame/res/debug/multi-v2/values-fr-rCA.json
- file2/app/build/intermediates/blame/res/debug/multi-v2/values-fr.json
- file2/app/build/intermediates/blame/res/debug/multi-v2/values-gl.json
- file2/app/build/intermediates/blame/res/debug/multi-v2/values-gu.json
- file2/app/build/intermediates/blame/res/debug/multi-v2/values-h720dp-v13.json
- file2/app/build/intermediates/blame/res/debug/multi-v2/values-hdpi-v4.json
- file2/app/build/intermediates/blame/res/debug/multi-v2/values-hi.json
- file2/app/build/intermediates/blame/res/debug/multi-v2/values-hr.json
- file2/app/build/intermediates/blame/res/debug/multi-v2/values-hu.json
- file2/app/build/intermediates/blame/res/debug/multi-v2/values-hy.json
- file2/app/build/intermediates/blame/res/debug/multi-v2/values-in.json
- file2/app/build/intermediates/blame/res/debug/multi-v2/values-is.json
- file2/app/build/intermediates/blame/res/debug/multi-v2/values-it.json
- file2/app/build/intermediates/blame/res/debug/multi-v2/values-iw.json
- file2/app/build/intermediates/blame/res/debug/multi-v2/values-ja.json
- file2/app/build/intermediates/blame/res/debug/multi-v2/values-ka.json
- file2/app/build/intermediates/blame/res/debug/multi-v2/values-kk.json
- file2/app/build/intermediates/blame/res/debug/multi-v2/values-km.json
- file2/app/build/intermediates/blame/res/debug/multi-v2/values-kn.json
- file2/app/build/intermediates/blame/res/debug/multi-v2/values-ko.json
- file2/app/build/intermediates/blame/res/debug/multi-v2/values-ky.json
- file2/app/build/intermediates/blame/res/debug/multi-v2/values-land.json
- file2/app/build/intermediates/blame/res/debug/multi-v2/values-large-v4.json
- file2/app/build/intermediates/blame/res/debug/multi-v2/values-ldltr-v21.json
- file2/app/build/intermediates/blame/res/debug/multi-v2/values-lo.json
- file2/app/build/intermediates/blame/res/debug/multi-v2/values-lt.json
- file2/app/build/intermediates/blame/res/debug/multi-v2/values-lv.json
- file2/app/build/intermediates/blame/res/debug/multi-v2/values-mk.json
- file2/app/build/intermediates/blame/res/debug/multi-v2/values-ml.json
- file2/app/build/intermediates/blame/res/debug/multi-v2/values-mn.json
- file2/app/build/intermediates/blame/res/debug/multi-v2/values-mr.json
- file2/app/build/intermediates/blame/res/debug/multi-v2/values-ms.json
- file2/app/build/intermediates/blame/res/debug/multi-v2/values-my.json
- file2/app/build/intermediates/blame/res/debug/multi-v2/values-nb.json
- file2/app/build/intermediates/blame/res/debug/multi-v2/values-ne.json
- file2/app/build/intermediates/blame/res/debug/multi-v2/values-night-v8.json
- file2/app/build/intermediates/blame/res/debug/multi-v2/values-nl.json
- file2/app/build/intermediates/blame/res/debug/multi-v2/values-or.json
- file2/app/build/intermediates/blame/res/debug/multi-v2/values-pa.json
- file2/app/build/intermediates/blame/res/debug/multi-v2/values-pl.json
- file2/app/build/intermediates/blame/res/debug/multi-v2/values-port.json
- file2/app/build/intermediates/blame/res/debug/multi-v2/values-pt-rBR.json
- file2/app/build/intermediates/blame/res/debug/multi-v2/values-pt-rPT.json
- file2/app/build/intermediates/blame/res/debug/multi-v2/values-pt.json
- file2/app/build/intermediates/blame/res/debug/multi-v2/values-ro.json
- file2/app/build/intermediates/blame/res/debug/multi-v2/values-ru.json
- file2/app/build/intermediates/blame/res/debug/multi-v2/values-si.json
- file2/app/build/intermediates/blame/res/debug/multi-v2/values-sk.json
- file2/app/build/intermediates/blame/res/debug/multi-v2/values-sl.json
- file2/app/build/intermediates/blame/res/debug/multi-v2/values-sq.json
- file2/app/build/intermediates/blame/res/debug/multi-v2/values-sr.json
- file2/app/build/intermediates/blame/res/debug/multi-v2/values-sv.json
- file2/app/build/intermediates/blame/res/debug/multi-v2/values-sw.json
- file2/app/build/intermediates/blame/res/debug/multi-v2/values-sw600dp-v13.json
- file2/app/build/intermediates/blame/res/debug/multi-v2/values-ta.json
- file2/app/build/intermediates/blame/res/debug/multi-v2/values-te.json
- file2/app/build/intermediates/blame/res/debug/multi-v2/values-th.json
- file2/app/build/intermediates/blame/res/debug/multi-v2/values-tl.json
- file2/app/build/intermediates/blame/res/debug/multi-v2/values-tr.json
- file2/app/build/intermediates/blame/res/debug/multi-v2/values-uk.json
- file2/app/build/intermediates/blame/res/debug/multi-v2/values-ur.json
- file2/app/build/intermediates/blame/res/debug/multi-v2/values-uz.json
- file2/app/build/intermediates/blame/res/debug/multi-v2/values-v16.json
- file2/app/build/intermediates/blame/res/debug/multi-v2/values-v17.json
- file2/app/build/intermediates/blame/res/debug/multi-v2/values-v18.json
- file2/app/build/intermediates/blame/res/debug/multi-v2/values-v21.json
- file2/app/build/intermediates/blame/res/debug/multi-v2/values-v22.json
- file2/app/build/intermediates/blame/res/debug/multi-v2/values-v23.json
- file2/app/build/intermediates/blame/res/debug/multi-v2/values-v24.json
- file2/app/build/intermediates/blame/res/debug/multi-v2/values-v25.json
- file2/app/build/intermediates/blame/res/debug/multi-v2/values-v26.json
- file2/app/build/intermediates/blame/res/debug/multi-v2/values-v28.json
- file2/app/build/intermediates/blame/res/debug/multi-v2/values-vi.json
- file2/app/build/intermediates/blame/res/debug/multi-v2/values-watch-v20.json
- file2/app/build/intermediates/blame/res/debug/multi-v2/values-watch-v21.json
- file2/app/build/intermediates/blame/res/debug/multi-v2/values-xlarge-v4.json
- file2/app/build/intermediates/blame/res/debug/multi-v2/values-zh-rCN.json
- file2/app/build/intermediates/blame/res/debug/multi-v2/values-zh-rHK.json
- file2/app/build/intermediates/blame/res/debug/multi-v2/values-zh-rTW.json
- file2/app/build/intermediates/blame/res/debug/multi-v2/values-zu.json
- file2/app/build/intermediates/blame/res/debug/multi-v2/values.json
- file2/app/build/intermediates/blame/res/debug/single/
- file2/app/build/intermediates/blame/res/debug/single/debug.json
- file2/app/build/intermediates/bundle_manifest/
- file2/app/build/intermediates/bundle_manifest/debug/
- file2/app/build/intermediates/bundle_manifest/debug/bundle-manifest/
- file2/app/build/intermediates/bundle_manifest/debug/bundle-manifest/AndroidManifest.xml
- file2/app/build/intermediates/bundle_manifest/debug/bundle-manifest/output.json
- file2/app/build/intermediates/compatible_screen_manifest/
[truncated: 742 more entries]
