# Supplementary material for: Intelligent lecture recording system based on coordination of face-detection and pedestrian dead reckoning
Source: PeerJ Comput Sci. 2022 May 17;8:e971. doi: 10.7717/peerj-cs.971 (PMC9137921; doi:10.7717/peerj-cs.971)
Supplement: Supplemental Information 2 [file peerj-cs-08-971-s002.zip › file1/opr.py]

import cv2#设计到角度进行调整，调整的思路自己也进行过一次捋顺
import math
import os
from openvino.inference_engine import IECore

face_cascade = cv2.CascadeClassifier('haarcascade_frontalface_default.xml')


# args_model = 'D:/mdeldownloader/face-detection-adas-0001/FP32/face-detection-adas-0001.xml'
# ie = IECore()
# net = ie.read_network(args_model, os.path.splitext(args_model)[0] + ".bin")
# img_info_input_blob = None
# feed_dict = {}
# for blob_name in net.input_info:
#     print(feed_dict)
#     if len(net.input_info[blob_name].input_data.shape) == 4:
#         input_blob = blob_name
#     elif len(net.input_info[blob_name].input_data.shape) == 2:
#         img_info_input_blob = blob_name
#     else:
#         raise RuntimeError("Unsupported {}D input layer '{}'. Only 2D and 4D input layers are supported"
#                            .format(len(net.input_info[blob_name].input_data.shape), blob_name))
#
# output_postprocessor = get_output_postprocessor(net)
# exec_net = ie.load_network(network=net, num_requests=2, device_name='CPU')
# # Read and pre-process input image
# n, c, h, w = net.input_info[input_blob].input_data.shape
# labels_map = None
# cur_request_id = 0
# next_request_id = 1


def remap(value_to_map, new_range_min, new_range_max, old_range_min, old_range_max):

    remapped_val = (value_to_map - old_range_min) * (new_range_max - new_range_min) / (old_range_max - old_range_min) + new_range_min
    if(remapped_val>new_range_max):
        remapped_val = new_range_max
    elif (remapped_val < new_range_min):
        remapped_val = new_range_min

    return remapped_val

def find_face(image_to_check, max_target_distance):
    gray = cv2.cvtColor(image_to_check, cv2.COLOR_BGR2GRAY) #convert image to black and white
    faces = face_cascade.detectMultiScale(gray, 1.2, 5)     #look for faces


    if len(faces) >= 1: #if face(s) detected
        faces = list(faces)[0] #if several faces found use the first one

        x = faces[0]
        y = faces[1]
        w = faces[2]
        h = faces[3]

        center_face_X = int(x + w / 2)
        center_face_Y = int(y + h / 2)
        height, width, channels = image_to_check.shape

        distance_from_center_X = (center_face_X - width/2)/220 # why? can't remember why I did this
        distance_from_center_Y = (center_face_Y - height/2)/195 # why?

        target_distance = math.sqrt((distance_from_center_X*220)**2 + (distance_from_center_Y*195)**2) # 进行距离的计算，勾股定理calculate distance between image center and face center
        print(target_distance)
        if target_distance < max_target_distance :#set added geometry colour
            locked = True
            color = (0, 255, 0)
        else:
            locked = False
            color = (0, 0, 255)


        cv2.rectangle(image_to_check,(center_face_X-10, center_face_Y), (center_face_X+10, center_face_Y),    #draw first line of the cross
                      color, 2)
        cv2.rectangle(image_to_check,(center_face_X, center_face_Y-10), (center_face_X, center_face_Y+10),    #draw second line of the cross
                      color,2)

        cv2.circle(image_to_check, (int(width/2), int(height/2)), int(max_target_distance), color, 2)    #draw circle

        return [True, image_to_check, distance_from_center_X, distance_from_center_Y, locked]

    else:
        return [False]
