# Supplementary material for: Intelligent lecture recording system based on coordination of face-detection and pedestrian dead reckoning
Source: PeerJ Comput Sci. 2022 May 17;8:e971. doi: 10.7717/peerj-cs.971 (PMC9137921; doi:10.7717/peerj-cs.971)
Supplement: Supplemental Information 2 [file peerj-cs-08-971-s002.zip › file1/README.md]

# face_tracking_camera

program for face tracking camera project :
littlefrenchkev.com/projects/face-tracking-camera

python version = 3.6
required library :
-pyserial
-pyqt5
