# Supplementary material for: Intelligent lecture recording system based on coordination of face-detection and pedestrian dead reckoning
Source: PeerJ Comput Sci. 2022 May 17;8:e971. doi: 10.7717/peerj-cs.971 (PMC9137921; doi:10.7717/peerj-cs.971)
Supplement: Supplemental Information 2 [file peerj-cs-08-971-s002.zip › file1/server-bak.py]

import socket
import threading
import time
import sys

ip = '192.168.31.221'
port = 8999

def socket_service():
    try:
        s = socket.socket(socket.AF_INET, socket.SOCK_STREAM)
        # 防止socket server重启后端口被占用（socket.error: [Errno 98] Address already in use）
        s.setsockopt(socket.SOL_SOCKET, socket.SO_REUSEADDR, 1)
        s.bind((ip, port))
        s.listen(10)
    except socket.error as msg:
        print(msg)
        sys.exit(1)
    print('Waiting connection...')

    while 1:
        conn, addr = s.accept()
        t = threading.Thread(target=deal_data, args=(conn, addr))
        t.start()

def deal_data(conn, addr):
    print('Accept new connection from {0}'.format(addr))
    # conn.send(('Hi, Welcome to the server!').encode('utf-8'))
    data = conn.recv(1024)
    print('{0} client send data is {1}'.format(addr, data.decode()))
    print('\n')

if __name__ == '__main__':
    socket_service()
