# Supplementary material for: Intelligent lecture recording system based on coordination of face-detection and pedestrian dead reckoning
Source: PeerJ Comput Sci. 2022 May 17;8:e971. doi: 10.7717/peerj-cs.971 (PMC9137921; doi:10.7717/peerj-cs.971)
Supplement: Supplemental Information 2 [file peerj-cs-08-971-s002.zip › file1/tracking.ui]

<?xml version="1.0" encoding="UTF-8"?>
<ui version="4.0">
 <class>Form</class>
 <widget class="QWidget" name="Form">
  <property name="geometry">
   <rect>
    <x>0</x>
    <y>0</y>
    <width>980</width>
    <height>700</height>
   </rect>
  </property>
  <property name="minimumSize">
   <size>
    <width>980</width>
    <height>700</height>
   </size>
  </property>
  <property name="windowTitle">
   <string>Form</string>
  </property>
  <widget class="QLabel" name="label">
   <property name="geometry">
    <rect>
     <x>10</x>
     <y>10</y>
     <width>960</width>
     <height>540</height>
    </rect>
   </property>
   <property name="minimumSize">
    <size>
     <width>960</width>
     <height>540</height>
    </size>
   </property>
   <property name="maximumSize">
    <size>
     <width>960</width>
     <height>540</height>
    </size>
   </property>
   <property name="mouseTracking">
    <bool>true</bool>
   </property>
   <property name="frameShape">
    <enum>QFrame::Panel</enum>
   </property>
   <property name="frameShadow">
    <enum>QFrame::Sunken</enum>
   </property>
   <property name="text">
    <string>TextLabel</string>
   </property>
  </widget>
  <widget class="QCheckBox" name="Manual_checkbox">
   <property name="geometry">
    <rect>
     <x>850</x>
     <y>560</y>
     <width>121</width>
     <height>31</height>
    </rect>
   </property>
   <property name="text">
    <string>Manual control</string>
   </property>
  </widget>
  <widget class="QWidget" name="horizontalLayoutWidget">
   <property name="geometry">
    <rect>
     <x>740</x>
     <y>510</y>
     <width>221</width>
     <height>31</height>
    </rect>
   </property>
   <layout class="QHBoxLayout" name="horizontalLayout">
    <item>
     <widget class="QLabel" name="label_2">
      <property name="autoFillBackground">
       <bool>false</bool>
      </property>
      <property name="frameShape">
       <enum>QFrame::NoFrame</enum>
      </property>
      <property name="lineWidth">
       <number>1</number>
      </property>
      <property name="text">
       <string>Pan</string>
      </property>
      <property name="textFormat">
       <enum>Qt::AutoText</enum>
      </property>
      <property name="alignment">
       <set>Qt::AlignRight|Qt::AlignTrailing|Qt::AlignVCenter</set>
      </property>
     </widget>
    </item>
    <item>
     <widget class="QLCDNumber" name="Pan_LCD"/>
    </item>
    <item>
     <widget class="QLabel" name="label_3">
      <property name="text">
       <string>Tilt</string>
      </property>
      <property name="alignment">
       <set>Qt::AlignRight|Qt::AlignTrailing|Qt::AlignVCenter</set>
      </property>
     </widget>
    </item>
    <item>
     <widget class="QLCDNumber" name="Tilt_LCD"/>
    </item>
   </layout>
  </widget>
  <widget class="QWidget" name="horizontalLayoutWidget_2">
   <property name="geometry">
    <rect>
     <x>30</x>
     <y>560</y>
     <width>181</width>
     <height>31</height>
    </rect>
   </property>
   <layout class="QHBoxLayout" name="horizontalLayout_2">
    <item>
     <widget class="QLabel" name="label_4">
      <property name="text">
       <string>COM port</string>
      </property>
     </widget>
    </item>
    <item>
     <widget class="QLineEdit" name="COMlineEdit">
      <property name="maximumSize">
       <size>
        <width>110</width>
        <height>16777215</height>
       </size>
      </property>
      <property name="text">
       <string>COM3</string>
      </property>
     </widget>
    </item>
   </layout>
  </widget>
  <widget class="QWidget" name="horizontalLayoutWidget_3">
   <property name="geometry">
    <rect>
     <x>30</x>
     <y>610</y>
     <width>121</width>
     <height>31</height>
    </rect>
   </property>
   <layout class="QHBoxLayout" name="horizontalLayout_3">
    <item>
     <widget class="QLabel" name="label_5">
      <property name="text">
       <string>Min Tilt :</string>
      </property>
     </widget>
    </item>
    <item>
     <widget class="QLineEdit" name="MinTiltlineEdit">
      <property name="maximumSize">
       <size>
        <width>55</width>
        <height>16777215</height>
       </size>
      </property>
      <property name="text">
       <string>0</string>
      </property>
     </widget>
    </item>
   </layout>
  </widget>
  <widget class="QWidget" name="horizontalLayoutWidget_4">
   <property name="geometry">
    <rect>
     <x>170</x>
     <y>610</y>
     <width>121</width>
     <height>31</height>
    </rect>
   </property>
   <layout class="QHBoxLayout" name="horizontalLayout_4">
    <item>
     <widget class="QLabel" name="label_6">
      <property name="text">
       <string>Max Tilt :</string>
      </property>
     </widget>
    </item>
    <item>
     <widget class="QLineEdit" name="MaxTiltlineEdit">
      <property name="maximumSize">
       <size>
        <width>55</width>
        <height>16777215</height>
       </size>
      </property>
      <property name="text">
       <string>90</string>
      </property>
     </widget>
    </item>
   </layout>
  </widget>
  <widget class="QWidget" name="horizontalLayoutWidget_5">
   <property name="geometry">
    <rect>
     <x>30</x>
     <y>650</y>
     <width>121</width>
     <height>31</height>
    </rect>
   </property>
   <layout class="QHBoxLayout" name="horizontalLayout_5">
    <item>
     <widget class="QLabel" name="label_7">
      <property name="text">
       <string>Min Pan :</string>
      </property>
     </widget>
    </item>
    <item>
     <widget class="QLineEdit" name="MinPanlineEdit">
      <property name="maximumSize">
       <size>
        <width>55</width>
        <height>16777215</height>
       </size>
      </property>
      <property name="text">
       <string>0</string>
      </property>
     </widget>
    </item>
   </layout>
  </widget>
  <widget class="QWidget" name="horizontalLayoutWidget_6">
   <property name="geometry">
    <rect>
     <x>170</x>
     <y>650</y>
     <width>121</width>
     <height>31</height>
    </rect>
   </property>
   <layout class="QHBoxLayout" name="horizontalLayout_6">
    <item>
     <widget class="QLabel" name="label_8">
      <property name="text">
       <string>Max Pan :</string>
      </property>
     </widget>
    </item>
    <item>
     <widget class="QLineEdit" name="MaxPanlineEdit">
      <property name="maximumSize">
       <size>
        <width>55</width>
        <height>16777215</height>
       </size>
      </property>
      <property name="text">
       <string>180</string>
      </property>
     </widget>
    </item>
   </layout>
  </widget>
  <widget class="QPushButton" name="QuitButton">
   <property name="geometry">
    <rect>
     <x>870</x>
     <y>650</y>
     <width>91</width>
     <height>31</height>
    </rect>
   </property>
   <property name="text">
    <string>Quit</string>
   </property>
  </widget>
  <widget class="QPushButton" name="PauseButton">
   <property name="geometry">
    <rect>
     <x>870</x>
     <y>610</y>
     <width>91</width>
     <height>31</height>
    </rect>
   </property>
   <property name="text">
    <string>Pause</string>
   </property>
  </widget>
  <widget class="QPushButton" name="ConnectButton">
   <property name="geometry">
    <rect>
     <x>590</x>
     <y>560</y>
     <width>211</width>
     <height>31</height>
    </rect>
   </property>
   <property name="text">
    <string>Connect</string>
   </property>
  </widget>
  <widget class="QPushButton" name="UpdateButton">
   <property name="geometry">
    <rect>
     <x>710</x>
     <y>610</y>
     <width>91</width>
     <height>71</height>
    </rect>
   </property>
   <property name="text">
    <string>Update</string>
   </property>
  </widget>
  <widget class="QLabel" name="COMConnectLabel">
   <property name="geometry">
    <rect>
     <x>230</x>
     <y>560</y>
     <width>351</width>
     <height>31</height>
    </rect>
   </property>
   <property name="text">
    <string>................................ Not connected ..............................</string>
   </property>
  </widget>
  <widget class="QCheckBox" name="InvertTilt_checkbox">
   <property name="geometry">
    <rect>
     <x>480</x>
     <y>610</y>
     <width>81</width>
     <height>31</height>
    </rect>
   </property>
   <property name="text">
    <string>Invert tilt</string>
   </property>
  </widget>
  <widget class="QCheckBox" name="InvertPan_checkbox">
   <property name="geometry">
    <rect>
     <x>480</x>
     <y>650</y>
     <width>81</width>
     <height>31</height>
    </rect>
   </property>
   <property name="text">
    <string>Invert pan</string>
   </property>
  </widget>
  <widget class="QWidget" name="horizontalLayoutWidget_7">
   <property name="geometry">
    <rect>
     <x>310</x>
     <y>610</y>
     <width>151</width>
     <height>31</height>
    </rect>
   </property>
   <layout class="QHBoxLayout" name="horizontalLayout_7">
    <item>
     <widget class="QLabel" name="label_9">
      <property name="text">
       <string>Tilt sensivity :</string>
      </property>
      <property name="textFormat">
       <enum>Qt::PlainText</enum>
      </property>
     </widget>
    </item>
    <item>
     <widget class="QLineEdit" name="TiltSensivityEdit">
      <property name="maximumSize">
       <size>
        <width>55</width>
        <height>16777215</height>
       </size>
      </property>
      <property name="text">
       <string>3</string>
      </property>
     </widget>
    </item>
   </layout>
  </widget>
  <widget class="QWidget" name="horizontalLayoutWidget_8">
   <property name="geometry">
    <rect>
     <x>310</x>
     <y>650</y>
     <width>151</width>
     <height>31</height>
    </rect>
   </property>
   <layout class="QHBoxLayout" name="horizontalLayout_8">
    <item>
     <widget class="QLabel" name="label_10">
      <property name="text">
       <string>Pan sensivity :</string>
      </property>
     </widget>
    </item>
    <item>
     <widget class="QLineEdit" name="PanSensivityEdit">
      <property name="maximumSize">
       <size>
        <width>55</width>
        <height>16777215</height>
       </size>
      </property>
      <property name="text">
       <string>5</string>
      </property>
     </widget>
    </item>
   </layout>
  </widget>
  <widget class="QCheckBox" name="LED_checkbox">
   <property name="geometry">
    <rect>
     <x>580</x>
     <y>610</y>
     <width>91</width>
     <height>31</height>
    </rect>
   </property>
   <property name="text">
    <string>LED's ON</string>
   </property>
   <property name="checked">
    <bool>true</bool>
   </property>
  </widget>
  <widget class="QWidget" name="horizontalLayoutWidget_9">
   <property name="geometry">
    <rect>
     <x>580</x>
     <y>650</y>
     <width>101</width>
     <height>31</height>
    </rect>
   </property>
   <layout class="QHBoxLayout" name="horizontalLayout_9">
    <item>
     <widget class="QLabel" name="label_11">
      <property name="text">
       <string>Camera ID :</string>
      </property>
      <property name="textFormat">
       <enum>Qt::PlainText</enum>
      </property>
     </widget>
    </item>
    <item>
     <widget class="QLineEdit" name="CameraIDEdit">
      <property name="maximumSize">
       <size>
        <width>20</width>
        <height>16777215</height>
       </size>
      </property>
      <property name="text">
       <string>0</string>
      </property>
     </widget>
    </item>
   </layout>
  </widget>
 </widget>
 <resources/>
 <connections/>
</ui>
