# Supplementary material for: Intelligent lecture recording system based on coordination of face-detection and pedestrian dead reckoning
Source: PeerJ Comput Sci. 2022 May 17;8:e971. doi: 10.7717/peerj-cs.971 (PMC9137921; doi:10.7717/peerj-cs.971)
Supplement: Supplemental Information 2 [file peerj-cs-08-971-s002.zip › file2/app/build/generated/res/pngs/debug/drawable-anydpi-v21/ic_launcher_background.xml]

<?xml version="1.0" encoding="utf-8"?>
<vector xmlns:android="http://schemas.android.com/apk/res/android"
    android:width="108dp"
    android:height="108dp"
    android:viewportWidth="108"
    android:viewportHeight="108">
    <path
        android:fillColor="#3DDC84"
        android:pathData="M0,0h108v108h-108z" />
    <path
        android:fillColor="#00000000"
        android:pathData="M9,0L9,108"
        android:strokeWidth="0.8"
        android:strokeColor="#33FFFFFF" />
    <path
        android:fillColor="#00000000"
        android:pathData="M19,0L19,108"
        android:strokeWidth="0.8"
        android:strokeColor="#33FFFFFF" />
    <path
        android:fillColor="#00000000"
        android:pathData="M29,0L29,108"
        android:strokeWidth="0.8"
        android:strokeColor="#33FFFFFF" />
    <path
        android:fillColor="#00000000"
        android:pathData="M39,0L39,108"
        android:strokeWidth="0.8"
        android:strokeColor="#33FFFFFF" />
    <path
        android:fillColor="#00000000"
        android:pathData="M49,0L49,108"
        android:strokeWidth="0.8"
        android:strokeColor="#33FFFFFF" />
    <path
        android:fillColor="#00000000"
        android:pathData="M59,0L59,108"
        android:strokeWidth="0.8"
        android:strokeColor="#33FFFFFF" />
    <path
        android:fillColor="#00000000"
        android:pathData="M69,0L69,108"
        android:strokeWidth="0.8"
        android:strokeColor="#33FFFFFF" />
    <path
        android:fillColor="#00000000"
        android:pathData="M79,0L79,108"
        android:strokeWidth="0.8"
        android:strokeColor="#33FFFFFF" />
    <path
        android:fillColor="#00000000"
        android:pathData="M89,0L89,108"
        android:strokeWidth="0.8"
        android:strokeColor="#33FFFFFF" />
    <path
        android:fillColor="#00000000"
        android:pathData="M99,0L99,108"
        android:strokeWidth="0.8"
        android:strokeColor="#33FFFFFF" />
    <path
        android:fillColor="#00000000"
        android:pathData="M0,9L108,9"
        android:strokeWidth="0.8"
        android:strokeColor="#33FFFFFF" />
    <path
        android:fillColor="#00000000"
        android:pathData="M0,19L108,19"
        android:strokeWidth="0.8"
        android:strokeColor="#33FFFFFF" />
    <path
        android:fillColor="#00000000"
        android:pathData="M0,29L108,29"
        android:strokeWidth="0.8"
        android:strokeColor="#33FFFFFF" />
    <path
        android:fillColor="#00000000"
        android:pathData="M0,39L108,39"
        android:strokeWidth="0.8"
        android:strokeColor="#33FFFFFF" />
    <path
        android:fillColor="#00000000"
        android:pathData="M0,49L108,49"
        android:strokeWidth="0.8"
        android:strokeColor="#33FFFFFF" />
    <path
        android:fillColor="#00000000"
        android:pathData="M0,59L108,59"
        android:strokeWidth="0.8"
        android:strokeColor="#33FFFFFF" />
    <path
        android:fillColor="#00000000"
        android:pathData="M0,69L108,69"
        android:strokeWidth="0.8"
        android:strokeColor="#33FFFFFF" />
    <path
        android:fillColor="#00000000"
        android:pathData="M0,79L108,79"
        android:strokeWidth="0.8"
        android:strokeColor="#33FFFFFF" />
    <path
        android:fillColor="#00000000"
        android:pathData="M0,89L108,89"
        android:strokeWidth="0.8"
        android:strokeColor="#33FFFFFF" />
    <path
        android:fillColor="#00000000"
        android:pathData="M0,99L108,99"
        android:strokeWidth="0.8"
        android:strokeColor="#33FFFFFF" />
    <path
        android:fillColor="#00000000"
        android:pathData="M19,29L89,29"
        android:strokeWidth="0.8"
        android:strokeColor="#33FFFFFF" />
    <path
        android:fillColor="#00000000"
        android:pathData="M19,39L89,39"
        android:strokeWidth="0.8"
        android:strokeColor="#33FFFFFF" />
    <path
        android:fillColor="#00000000"
        android:pathData="M19,49L89,49"
        android:strokeWidth="0.8"
        android:strokeColor="#33FFFFFF" />
    <path
        android:fillColor="#00000000"
        android:pathData="M19,59L89,59"
        android:strokeWidth="0.8"
        android:strokeColor="#33FFFFFF" />
    <path
        android:fillColor="#00000000"
        android:pathData="M19,69L89,69"
        android:strokeWidth="0.8"
        android:strokeColor="#33FFFFFF" />
    <path
        android:fillColor="#00000000"
        android:pathData="M19,79L89,79"
        android:strokeWidth="0.8"
        android:strokeColor="#33FFFFFF" />
    <path
        android:fillColor="#00000000"
        android:pathData="M29,19L29,89"
        android:strokeWidth="0.8"
        android:strokeColor="#33FFFFFF" />
    <path
        android:fillColor="#00000000"
        android:pathData="M39,19L39,89"
        android:strokeWidth="0.8"
        android:strokeColor="#33FFFFFF" />
    <path
        android:fillColor="#00000000"
        android:pathData="M49,19L49,89"
        android:strokeWidth="0.8"
        android:strokeColor="#33FFFFFF" />
    <path
        android:fillColor="#00000000"
        android:pathData="M59,19L59,89"
        android:strokeWidth="0.8"
        android:strokeColor="#33FFFFFF" />
    <path
        android:fillColor="#00000000"
        android:pathData="M69,19L69,89"
        android:strokeWidth="0.8"
        android:strokeColor="#33FFFFFF" />
    <path
        android:fillColor="#00000000"
        android:pathData="M79,19L79,89"
        android:strokeWidth="0.8"
        android:strokeColor="#33FFFFFF" />
</vector>
