# Supplementary material for: Intelligent lecture recording system based on coordination of face-detection and pedestrian dead reckoning
Source: PeerJ Comput Sci. 2022 May 17;8:e971. doi: 10.7717/peerj-cs.971 (PMC9137921; doi:10.7717/peerj-cs.971)
Supplement: Supplemental Information 2 [file peerj-cs-08-971-s002.zip › file2/app/build/generated/source/buildConfig/debug/com/example/wanghu/BuildConfig.java]

/**
 * Automatically generated file. DO NOT MODIFY
 */
package com.example.wanghu;

public final class BuildConfig {
  public static final boolean DEBUG = Boolean.parseBoolean("true");
  public static final String APPLICATION_ID = "com.example.wanghu";
  public static final String BUILD_TYPE = "debug";
  public static final int VERSION_CODE = 1;
  public static final String VERSION_NAME = "1.0";
}
