# Supplementary material for: Intelligent lecture recording system based on coordination of face-detection and pedestrian dead reckoning
Source: PeerJ Comput Sci. 2022 May 17;8:e971. doi: 10.7717/peerj-cs.971 (PMC9137921; doi:10.7717/peerj-cs.971)
Supplement: Supplemental Information 2 [file peerj-cs-08-971-s002.zip › file2/app/build/intermediates/blame/res/debug/multi-v2/debug.json]

{
    "logs": [
        {
            "outputFile": "D:\\AndroidStudioProjects\\wanghu\\app\\build\\intermediates\\res\\merged\\debug\\values-fr-rCA_values-fr-rCA.arsc.flat",
            "map": [
                {
                    "source": "C:\\Users\\salmo\\.gradle\\caches\\transforms-2\\files-2.1\\bb39ea0a726041ab478566c42daa0a7a\\core-1.3.1\\res\\values-fr-rCA\\values-fr-rCA.xml",
                    "from": {
                        "startLines": "2",
                        "startColumns": "4",
                        "startOffsets": "55",
                        "endColumns": "100",
                        "endOffsets": "151"
                    },
                    "to": {
                        "startLines": "30",
                        "startColumns": "4",
                        "startOffsets": "2942",
                        "endColumns": "100",
                        "endOffsets": "3038"
                    }
                },
                {
                    "source": "C:\\Users\\salmo\\.gradle\\caches\\transforms-2\\files-2.1\\f4c0d726fc0e5d830b8d8bc9f7d0a396\\appcompat-1.2.0\\res\\values-fr-rCA\\values-fr-rCA.xml",
                    "from": {
                        "startLines": "2,3,4,5,6,7,8,9,10,11,12,13,14,15,16,17,18,19,20,21,22,23,24,25,26,27,28,29",
                        "startColumns": "4,4,4,4,4,4,4,4,4,4,4,4,4,4,4,4,4,4,4,4,4,4,4,4,4,4,4,4",
                        "startOffsets": "105,216,323,433,520,626,756,841,921,1012,1105,1203,1298,1398,1491,1584,1679,1770,1861,1947,2057,2168,2271,2382,2490,2597,2756,2855",
                        "endColumns": "110,106,109,86,105,129,84,79,90,92,97,94,99,92,92,94,90,90,85,109,110,102,110,107,106,158,98,86",
                        "endOffsets": "211,318,428,515,621,751,836,916,1007,1100,1198,1293,1393,1486,1579,1674,1765,1856,1942,2052,2163,2266,2377,2485,2592,2751,2850,2937"
                    }
                }
            ]
        },
        {
            "outputFile": "D:\\AndroidStudioProjects\\wanghu\\app\\build\\intermediates\\res\\merged\\debug\\values-ne_values-ne.arsc.flat",
            "map": [
                {
                    "source": "C:\\Users\\salmo\\.gradle\\caches\\transforms-2\\files-2.1\\f4c0d726fc0e5d830b8d8bc9f7d0a396\\appcompat-1.2.0\\res\\values-ne\\values-ne.xml",
                    "from": {
                        "startLines": "2,3,4,5,6,7,8,9,10,11,12,13,14,15,16,17,18,19,20,21,22,23,24,25,26,27,28,29",
                        "startColumns": "4,4,4,4,4,4,4,4,4,4,4,4,4,4,4,4,4,4,4,4,4,4,4,4,4,4,4,4",
                        "startOffsets": "105,216,327,435,526,633,760,844,923,1014,1107,1202,1296,1396,1489,1584,1678,1769,1860,1946,2059,2160,2256,2369,2479,2603,2777,2888",
                        "endColumns": "110,110,107,90,106,126,83,78,90,92,94,93,99,92,94,93,90,90,85,112,100,95,112,109,123,173,110,79",
                        "endOffsets": "211,322,430,521,628,755,839,918,1009,1102,1197,1291,1391,1484,1579,1673,1764,1855,1941,2054,2155,2251,2364,2474,2598,2772,2883,2963"
                    }
                },
                {
                    "source": "C:\\Users\\salmo\\.gradle\\caches\\transforms-2\\files-2.1\\bb39ea0a726041ab478566c42daa0a7a\\core-1.3.1\\res\\values-ne\\values-ne.xml",
                    "from": {
                        "startLines": "2",
                        "startColumns": "4",
                        "startOffsets": "55",
                        "endColumns": "100",
                        "endOffsets": "151"
                    },
                    "to": {
                        "startLines": "30",
                        "startColumns": "4",
                        "startOffsets": "2968",
                        "endColumns": "100",
                        "endOffsets": "3064"
                    }
                }
            ]
        },
        {
            "outputFile": "D:\\AndroidStudioProjects\\wanghu\\app\\build\\intermediates\\res\\merged\\debug\\values-en-rGB_values-en-rGB.arsc.flat",
            "map": [
                {
                    "source": "C:\\Users\\salmo\\.gradle\\caches\\transforms-2\\files-2.1\\f4c0d726fc0e5d830b8d8bc9f7d0a396\\appcompat-1.2.0\\res\\values-en-rGB\\values-en-rGB.xml",
                    "from": {
                        "startLines": "2,3,4,5,6,7,8,9,10,11,12,13,14,15,16,17,18,19,20,21,22,23,24,25,26,27,28,29",
                        "startColumns": "4,4,4,4,4,4,4,4,4,4,4,4,4,4,4,4,4,4,4,4,4,4,4,4,4,4,4,4",
                        "startOffsets": "105,209,309,417,501,601,716,794,869,960,1053,1148,1242,1342,1435,1530,1624,1715,1806,1888,1991,2094,2193,2298,2402,2506,2662,2762",
                        "endColumns": "103,99,107,83,99,114,77,74,90,92,94,93,99,92,94,93,90,90,81,102,102,98,104,103,103,155,99,82",
                        "endOffsets": "204,304,412,496,596,711,789,864,955,1048,1143,1237,1337,1430,1525,1619,1710,1801,1883,1986,2089,2188,2293,2397,2501,2657,2757,2840"
                    }
                },
                {
                    "source": "C:\\Users\\salmo\\.gradle\\caches\\transforms-2\\files-2.1\\bb39ea0a726041ab478566c42daa0a7a\\core-1.3.1\\res\\values-en-rGB\\values-en-rGB.xml",
                    "from": {
                        "startLines": "2",
                        "startColumns": "4",
                        "startOffsets": "55",
                        "endColumns": "100",
                        "endOffsets": "151"
                    },
                    "to": {
                        "startLines": "30",
                        "startColumns": "4",
                        "startOffsets": "2845",
                        "endColumns": "100",
                        "endOffsets": "2941"
                    }
                }
            ]
        },
        {
            "outputFile": "D:\\AndroidStudioProjects\\wanghu\\app\\build\\intermediates\\res\\merged\\debug\\values-pa_values-pa.arsc.flat",
            "map": [
                {
                    "source": "C:\\Users\\salmo\\.gradle\\caches\\transforms-2\\files-2.1\\bb39ea0a726041ab478566c42daa0a7a\\core-1.3.1\\res\\values-pa\\values-pa.xml",
                    "from": {
                        "startLines": "2",
                        "startColumns": "4",
                        "startOffsets": "55",
                        "endColumns": "100",
                        "endOffsets": "151"
                    },
                    "to": {
                        "startLines": "30",
                        "startColumns": "4",
                        "startOffsets": "2847",
                        "endColumns": "100",
                        "endOffsets": "2943"
                    }
                },
                {
                    "source": "C:\\Users\\salmo\\.gradle\\caches\\transforms-2\\files-2.1\\f4c0d726fc0e5d830b8d8bc9f7d0a396\\appcompat-1.2.0\\res\\values-pa\\values-pa.xml",
                    "from": {
                        "startLines": "2,3,4,5,6,7,8,9,10,11,12,13,14,15,16,17,18,19,20,21,22,23,24,25,26,27,28,29",
                        "startColumns": "4,4,4,4,4,4,4,4,4,4,4,4,4,4,4,4,4,4,4,4,4,4,4,4,4,4,4,4",
                        "startOffsets": "105,208,305,410,496,596,709,787,864,955,1048,1142,1236,1336,1429,1524,1618,1709,1800,1879,1989,2092,2188,2299,2401,2511,2670,2767",
                        "endColumns": "102,96,104,85,99,112,77,76,90,92,93,93,99,92,94,93,90,90,78,109,102,95,110,101,109,158,96,79",
                        "endOffsets": "203,300,405,491,591,704,782,859,950,1043,1137,1231,1331,1424,1519,1613,1704,1795,1874,1984,2087,2183,2294,2396,2506,2665,2762,2842"
                    }
                }
            ]
        },
        {
            "outputFile": "D:\\AndroidStudioProjects\\wanghu\\app\\build\\intermediates\\res\\merged\\debug\\values-uk_values-uk.arsc.flat",
            "map": [
                {
                    "source": "C:\\Users\\salmo\\.gradle\\caches\\transforms-2\\files-2.1\\bb39ea0a726041ab478566c42daa0a7a\\core-1.3.1\\res\\values-uk\\values-uk.xml",
                    "from": {
                        "startLines": "2",
                        "startColumns": "4",
                        "startOffsets": "55",
                        "endColumns": "100",
                        "endOffsets": "151"
                    },
                    "to": {
                        "startLines": "30",
                        "startColumns": "4",
                        "startOffsets": "2911",
                        "endColumns": "100",
                        "endOffsets": "3007"
                    }
                },
                {
                    "source": "C:\\Users\\salmo\\.gradle\\caches\\transforms-2\\files-2.1\\f4c0d726fc0e5d830b8d8bc9f7d0a396\\appcompat-1.2.0\\res\\values-uk\\values-uk.xml",
                    "from": {
                        "startLines": "2,3,4,5,6,7,8,9,10,11,12,13,14,15,16,17,18,19,20,21,22,23,24,25,26,27,28,29",
                        "startColumns": "4,4,4,4,4,4,4,4,4,4,4,4,4,4,4,4,4,4,4,4,4,4,4,4,4,4,4,4",
                        "startOffsets": "105,214,316,424,510,615,733,814,893,984,1077,1172,1266,1366,1459,1554,1649,1740,1831,1930,2036,2142,2240,2347,2454,2559,2729,2829",
                        "endColumns": "108,101,107,85,104,117,80,78,90,92,94,93,99,92,94,94,90,90,98,105,105,97,106,106,104,169,99,81",
                        "endOffsets": "209,311,419,505,610,728,809,888,979,1072,1167,1261,1361,1454,1549,1644,1735,1826,1925,2031,2137,2235,2342,2449,2554,2724,2824,2906"
                    }
                }
            ]
        },
        {
            "outputFile": "D:\\AndroidStudioProjects\\wanghu\\app\\build\\intermediates\\res\\merged\\debug\\values-pt-rPT_values-pt-rPT.arsc.flat",
            "map": [
                {
                    "source": "C:\\Users\\salmo\\.gradle\\caches\\transforms-2\\files-2.1\\f4c0d726fc0e5d830b8d8bc9f7d0a396\\appcompat-1.2.0\\res\\values-pt-rPT\\values-pt-rPT.xml",
                    "from": {
                        "startLines": "2,3,4,5,6,7,8,9,10,11,12,13,14,15,16,17,18,19,20,21,22,23,24,25,26,27,28,29",
                        "startColumns": "4,4,4,4,4,4,4,4,4,4,4,4,4,4,4,4,4,4,4,4,4,4,4,4,4,4,4,4",
                        "startOffsets": "105,213,319,426,515,616,740,825,905,997,1091,1188,1282,1381,1475,1571,1666,1758,1850,1935,2042,2153,2255,2363,2471,2578,2749,2848",
                        "endColumns": "107,105,106,88,100,123,84,79,91,93,96,93,98,93,95,94,91,91,84,106,110,101,107,107,106,170,98,85",
                        "endOffsets": "208,314,421,510,611,735,820,900,992,1086,1183,1277,1376,1470,1566,1661,1753,1845,1930,2037,2148,2250,2358,2466,2573,2744,2843,2929"
                    }
                },
                {
                    "source": "C:\\Users\\salmo\\.gradle\\caches\\transforms-2\\files-2.1\\bb39ea0a726041ab478566c42daa0a7a\\core-1.3.1\\res\\values-pt-rPT\\values-pt-rPT.xml",
                    "from": {
                        "startLines": "2",
                        "startColumns": "4",
                        "startOffsets": "55",
                        "endColumns": "100",
                        "endOffsets": "151"
                    },
                    "to": {
                        "startLines": "30",
                        "startColumns": "4",
                        "startOffsets": "2934",
                        "endColumns": "100",
                        "endOffsets": "3030"
                    }
                }
            ]
        },
        {
            "outputFile": "D:\\AndroidStudioProjects\\wanghu\\app\\build\\intermediates\\res\\merged\\debug\\values-v21_values-v21.arsc.flat",
            "map": [
                {
                    "source": "C:\\Users\\salmo\\.gradle\\caches\\transforms-2\\files-2.1\\bb39ea0a726041ab478566c42daa0a7a\\core-1.3.1\\res\\values-v21\\values-v21.xml",
                    "from": {
                        "startLines": "2,3,4,5,6,7,8,9,10,13",
                        "startColumns": "4,4,4,4,4,4,4,4,4,4",
                        "startOffsets": "55,173,237,304,368,484,610,736,864,1036",
                        "endLines": "2,3,4,5,6,7,8,9,12,17",
                        "endColumns": "117,63,66,63,115,125,125,127,12,12",
                        "endOffsets": "168,232,299,363,479,605,731,859,1031,1383"
                    },
                    "to": {
                        "startLines": "2,3,4,5,264,265,266,267,268,271",
                        "startColumns": "4,4,4,4,4,4,4,4,4,4",
                        "startOffsets": "55,173,237,304,19284,19400,19526,19652,19780,19952",
                        "endLines": "2,3,4,5,264,265,266,267,270,275",
                        "endColumns": "117,63,66,63,115,125,125,127,12,12",
                        "endOffsets": "168,232,299,363,19395,19521,19647,19775,19947,20299"
                    }
                },
                {
                    "source": "C:\\Users\\salmo\\.gradle\\caches\\transforms-2\\files-2.1\\f4c0d726fc0e5d830b8d8bc9f7d0a396\\appcompat-1.2.0\\res\\values-v21\\values-v21.xml",
                    "from": {
                        "startLines": "2,3,4,5,6,7,8,9,10,11,12,13,14,15,17,19,20,21,22,24,26,27,28,29,30,32,34,36,38,40,42,43,48,50,52,53,54,56,58,59,60,61,62,63,106,109,152,155,158,160,162,164,167,171,174,175,176,179,180,181,182,183,184,187,188,190,192,194,196,200,202,203,204,205,207,211,213,215,216,217,218,219,220,222,223,224,234,235,236,248",
                        "startColumns": "4,4,4,4,4,4,4,4,4,4,4,4,4,4,4,4,4,4,4,4,4,4,4,4,4,4,4,4,4,4,4,4,4,4,4,4,4,4,4,4,4,4,4,4,4,4,4,4,4,4,4,4,4,4,4,4,4,4,4,4,4,4,4,4,4,4,4,4,4,4,4,4,4,4,4,4,4,4,4,4,4,4,4,4,4,4,4,4,4,4",
                        "startOffsets": "55,146,249,352,457,564,673,782,891,1000,1109,1216,1319,1438,1593,1748,1853,1974,2075,2222,2363,2466,2585,2692,2795,2950,3121,3270,3435,3592,3743,3862,4213,4362,4511,4623,4770,4923,5070,5145,5234,5321,5422,5525,8499,8684,11670,11867,12066,12189,12312,12425,12608,12863,13064,13153,13264,13497,13598,13693,13816,13945,14062,14239,14338,14473,14616,14751,14870,15071,15190,15283,15394,15450,15557,15752,15863,15996,16091,16182,16273,16366,16483,16622,16693,16776,17456,17513,17571,18265",
                        "endLines": "2,3,4,5,6,7,8,9,10,11,12,13,14,16,18,19,20,21,23,25,26,27,28,29,31,33,35,37,39,41,42,47,49,51,52,53,55,57,58,59,60,61,62,105,108,151,154,157,159,161,163,166,170,173,174,175,178,179,180,181,182,183,186,187,189,191,193,195,199,201,202,203,204,206,210,212,214,215,216,217,218,219,221,222,223,233,234,235,247,259",
                        "endColumns": "90,102,102,104,106,108,108,108,108,108,106,102,118,12,12,104,120,100,12,12,102,118,106,102,12,12,12,12,12,12,118,12,12,12,111,146,12,12,74,88,86,100,102,12,12,12,12,12,12,12,12,12,12,12,88,110,12,100,94,122,128,116,12,98,12,12,12,12,12,12,92,110,55,12,12,12,12,94,90,90,92,116,12,70,82,12,56,57,12,12",
                        "endOffsets": "141,244,347,452,559,668,777,886,995,1104,1211,1314,1433,1588,1743,1848,1969,2070,2217,2358,2461,2580,2687,2790,2945,3116,3265,3430,3587,3738,3857,4208,4357,4506,4618,4765,4918,5065,5140,5229,5316,5417,5520,8494,8679,11665,11862,12061,12184,12307,12420,12603,12858,13059,13148,13259,13492,13593,13688,13811,13940,14057,14234,14333,14468,14611,14746,14865,15066,15185,15278,15389,15445,15552,15747,15858,15991,16086,16177,16268,16361,16478,16617,16688,16771,17451,17508,17566,18260,18966"
                    },
                    "to": {
                        "startLines": "6,7,8,9,10,11,12,13,14,15,16,17,18,19,21,23,24,25,26,28,30,31,32,33,34,36,38,40,42,44,46,47,52,54,56,57,58,60,62,63,64,65,66,67,110,113,156,159,162,164,166,168,171,175,178,179,180,183,184,185,186,187,188,191,192,194,196,198,200,204,206,207,208,209,211,215,217,219,220,221,222,223,224,226,227,228,238,239,240,252",
                        "startColumns": "4,4,4,4,4,4,4,4,4,4,4,4,4,4,4,4,4,4,4,4,4,4,4,4,4,4,4,4,4,4,4,4,4,4,4,4,4,4,4,4,4,4,4,4,4,4,4,4,4,4,4,4,4,4,4,4,4,4,4,4,4,4,4,4,4,4,4,4,4,4,4,4,4,4,4,4,4,4,4,4,4,4,4,4,4,4,4,4,4,4",
                        "startOffsets": "368,459,562,665,770,877,986,1095,1204,1313,1422,1529,1632,1751,1906,2061,2166,2287,2388,2535,2676,2779,2898,3005,3108,3263,3434,3583,3748,3905,4056,4175,4526,4675,4824,4936,5083,5236,5383,5458,5547,5634,5735,5838,8812,8997,11983,12180,12379,12502,12625,12738,12921,13176,13377,13466,13577,13810,13911,14006,14129,14258,14375,14552,14651,14786,14929,15064,15183,15384,15503,15596,15707,15763,15870,16065,16176,16309,16404,16495,16586,16679,16796,16935,17006,17089,17769,17826,17884,18578",
                        "endLines": "6,7,8,9,10,11,12,13,14,15,16,17,18,20,22,23,24,25,27,29,30,31,32,33,35,37,39,41,43,45,46,51,53,55,56,57,59,61,62,63,64,65,66,109,112,155,158,161,163,165,167,170,174,177,178,179,182,183,184,185,186,187,190,191,193,195,197,199,203,205,206,207,208,210,214,216,218,219,220,221,222,223,225,226,227,237,238,239,251,263",
                        "endColumns": "90,102,102,104,106,108,108,108,108,108,106,102,118,12,12,104,120,100,12,12,102,118,106,102,12,12,12,12,12,12,118,12,12,12,111,146,12,12,74,88,86,100,102,12,12,12,12,12,12,12,12,12,12,12,88,110,12,100,94,122,128,116,12,98,12,12,12,12,12,12,92,110,55,12,12,12,12,94,90,90,92,116,12,70,82,12,56,57,12,12",
                        "endOffsets": "454,557,660,765,872,981,1090,1199,1308,1417,1524,1627,1746,1901,2056,2161,2282,2383,2530,2671,2774,2893,3000,3103,3258,3429,3578,3743,3900,4051,4170,4521,4670,4819,4931,5078,5231,5378,5453,5542,5629,5730,5833,8807,8992,11978,12175,12374,12497,12620,12733,12916,13171,13372,13461,13572,13805,13906,14001,14124,14253,14370,14547,14646,14781,14924,15059,15178,15379,15498,15591,15702,15758,15865,16060,16171,16304,16399,16490,16581,16674,16791,16930,17001,17084,17764,17821,17879,18573,19279"
                    }
                }
            ]
        },
        {
            "outputFile": "D:\\AndroidStudioProjects\\wanghu\\app\\build\\intermediates\\res\\merged\\debug\\values-ro_values-ro.arsc.flat",
            "map": [
                {
                    "source": "C:\\Users\\salmo\\.gradle\\caches\\transforms-2\\files-2.1\\bb39ea0a726041ab478566c42daa0a7a\\core-1.3.1\\res\\values-ro\\values-ro.xml",
                    "from": {
                        "startLines": "2",
                        "startColumns": "4",
                        "startOffsets": "55",
                        "endColumns": "100",
                        "endOffsets": "151"
                    },
                    "to": {
                        "startLines": "30",
                        "startColumns": "4",
                        "startOffsets": "2935",
                        "endColumns": "100",
                        "endOffsets": "3031"
                    }
                },
                {
                    "source": "C:\\Users\\salmo\\.gradle\\caches\\transforms-2\\files-2.1\\f4c0d726fc0e5d830b8d8bc9f7d0a396\\appcompat-1.2.0\\res\\values-ro\\values-ro.xml",
                    "from": {
                        "startLines": "2,3,4,5,6,7,8,9,10,11,12,13,14,15,16,17,18,19,20,21,22,23,24,25,26,27,28,29",
                        "startColumns": "4,4,4,4,4,4,4,4,4,4,4,4,4,4,4,4,4,4,4,4,4,4,4,4,4,4,4,4",
                        "startOffsets": "105,226,330,443,527,631,752,837,917,1008,1101,1196,1290,1390,1483,1578,1672,1763,1855,1938,2050,2158,2258,2372,2478,2584,2748,2851",
                        "endColumns": "120,103,112,83,103,120,84,79,90,92,94,93,99,92,94,93,90,91,82,111,107,99,113,105,105,163,102,83",
                        "endOffsets": "221,325,438,522,626,747,832,912,1003,1096,1191,1285,1385,1478,1573,1667,1758,1850,1933,2045,2153,2253,2367,2473,2579,2743,2846,2930"
                    }
                }
            ]
        },
        {
            "outputFile": "D:\\AndroidStudioProjects\\wanghu\\app\\build\\intermediates\\res\\merged\\debug\\values-h720dp-v13_values-h720dp-v13.arsc.flat",
            "map": [
                {
                    "source": "C:\\Users\\salmo\\.gradle\\caches\\transforms-2\\files-2.1\\f4c0d726fc0e5d830b8d8bc9f7d0a396\\appcompat-1.2.0\\res\\values-h720dp-v13\\values-h720dp-v13.xml",
                    "from": {
                        "startLines": "2",
                        "startColumns": "4",
                        "startOffsets": "55",
                        "endColumns": "66",
                        "endOffsets": "117"
                    }
                }
            ]
        },
        {
            "outputFile": "D:\\AndroidStudioProjects\\wanghu\\app\\build\\intermediates\\res\\merged\\debug\\values-gu_values-gu.arsc.flat",
            "map": [
                {
                    "source": "C:\\Users\\salmo\\.gradle\\caches\\transforms-2\\files-2.1\\bb39ea0a726041ab478566c42daa0a7a\\core-1.3.1\\res\\values-gu\\values-gu.xml",
                    "from": {
                        "startLines": "2",
                        "startColumns": "4",
                        "startOffsets": "55",
                        "endColumns": "100",
                        "endOffsets": "151"
                    },
                    "to": {
                        "startLines": "30",
                        "startColumns": "4",
                        "startOffsets": "2869",
                        "endColumns": "100",
                        "endOffsets": "2965"
                    }
                },
                {
                    "source": "C:\\Users\\salmo\\.gradle\\caches\\transforms-2\\files-2.1\\f4c0d726fc0e5d830b8d8bc9f7d0a396\\appcompat-1.2.0\\res\\values-gu\\values-gu.xml",
                    "from": {
                        "startLines": "2,3,4,5,6,7,8,9,10,11,12,13,14,15,16,17,18,19,20,21,22,23,24,25,26,27,28,29",
                        "startColumns": "4,4,4,4,4,4,4,4,4,4,4,4,4,4,4,4,4,4,4,4,4,4,4,4,4,4,4,4",
                        "startOffsets": "105,212,316,423,510,610,730,808,885,976,1069,1164,1258,1358,1451,1546,1640,1731,1822,1902,2008,2109,2206,2315,2415,2525,2685,2788",
                        "endColumns": "106,103,106,86,99,119,77,76,90,92,94,93,99,92,94,93,90,90,79,105,100,96,108,99,109,159,102,80",
                        "endOffsets": "207,311,418,505,605,725,803,880,971,1064,1159,1253,1353,1446,1541,1635,1726,1817,1897,2003,2104,2201,2310,2410,2520,2680,2783,2864"
                    }
                }
            ]
        },
        {
            "outputFile": "D:\\AndroidStudioProjects\\wanghu\\app\\build\\intermediates\\res\\merged\\debug\\values-b+sr+Latn_values-b+sr+Latn.arsc.flat",
            "map": [
                {
                    "source": "C:\\Users\\salmo\\.gradle\\caches\\transforms-2\\files-2.1\\f4c0d726fc0e5d830b8d8bc9f7d0a396\\appcompat-1.2.0\\res\\values-b+sr+Latn\\values-b+sr+Latn.xml",
                    "from": {
                        "startLines": "2,3,4,5,6,7,8,9,10,11,12,13,14,15,16,17,18,19,20,21,22,23,24,25,26,27,28,29",
                        "startColumns": "4,4,4,4,4,4,4,4,4,4,4,4,4,4,4,4,4,4,4,4,4,4,4,4,4,4,4,4",
                        "startOffsets": "105,212,313,419,505,609,731,816,898,989,1082,1177,1271,1371,1464,1559,1664,1755,1846,1932,2037,2143,2246,2353,2462,2569,2739,2836",
                        "endColumns": "106,100,105,85,103,121,84,81,90,92,94,93,99,92,94,104,90,90,85,104,105,102,106,108,106,169,96,86",
                        "endOffsets": "207,308,414,500,604,726,811,893,984,1077,1172,1266,1366,1459,1554,1659,1750,1841,1927,2032,2138,2241,2348,2457,2564,2734,2831,2918"
                    }
                },
                {
                    "source": "C:\\Users\\salmo\\.gradle\\caches\\transforms-2\\files-2.1\\bb39ea0a726041ab478566c42daa0a7a\\core-1.3.1\\res\\values-b+sr+Latn\\values-b+sr+Latn.xml",
                    "from": {
                        "startLines": "2",
                        "startColumns": "4",
                        "startOffsets": "55",
                        "endColumns": "100",
                        "endOffsets": "151"
                    },
                    "to": {
                        "startLines": "30",
                        "startColumns": "4",
                        "startOffsets": "2923",
                        "endColumns": "100",
                        "endOffsets": "3019"
                    }
                }
            ]
        },
        {
            "outputFile": "D:\\AndroidStudioProjects\\wanghu\\app\\build\\intermediates\\res\\merged\\debug\\values-gl_values-gl.arsc.flat",
            "map": [
                {
                    "source": "C:\\Users\\salmo\\.gradle\\caches\\transforms-2\\files-2.1\\bb39ea0a726041ab478566c42daa0a7a\\core-1.3.1\\res\\values-gl\\values-gl.xml",
                    "from": {
                        "startLines": "2",
                        "startColumns": "4",
                        "startOffsets": "55",
                        "endColumns": "100",
                        "endOffsets": "151"
                    },
                    "to": {
                        "startLines": "30",
                        "startColumns": "4",
                        "startOffsets": "2936",
                        "endColumns": "100",
                        "endOffsets": "3032"
                    }
                },
                {
                    "source": "C:\\Users\\salmo\\.gradle\\caches\\transforms-2\\files-2.1\\f4c0d726fc0e5d830b8d8bc9f7d0a396\\appcompat-1.2.0\\res\\values-gl\\values-gl.xml",
                    "from": {
                        "startLines": "2,3,4,5,6,7,8,9,10,11,12,13,14,15,16,17,18,19,20,21,22,23,24,25,26,27,28,29",
                        "startColumns": "4,4,4,4,4,4,4,4,4,4,4,4,4,4,4,4,4,4,4,4,4,4,4,4,4,4,4,4",
                        "startOffsets": "105,209,313,421,506,607,735,820,900,992,1086,1183,1277,1377,1471,1567,1662,1754,1846,1927,2035,2142,2249,2358,2463,2577,2754,2853",
                        "endColumns": "103,103,107,84,100,127,84,79,91,93,96,93,99,93,95,94,91,91,80,107,106,106,108,104,113,176,98,82",
                        "endOffsets": "204,308,416,501,602,730,815,895,987,1081,1178,1272,1372,1466,1562,1657,1749,1841,1922,2030,2137,2244,2353,2458,2572,2749,2848,2931"
                    }
                }
            ]
        },
        {
            "outputFile": "D:\\AndroidStudioProjects\\wanghu\\app\\build\\intermediates\\res\\merged\\debug\\values-el_values-el.arsc.flat",
            "map": [
                {
                    "source": "C:\\Users\\salmo\\.gradle\\caches\\transforms-2\\files-2.1\\bb39ea0a726041ab478566c42daa0a7a\\core-1.3.1\\res\\values-el\\values-el.xml",
                    "from": {
                        "startLines": "2",
                        "startColumns": "4",
                        "startOffsets": "55",
                        "endColumns": "100",
                        "endOffsets": "151"
                    },
                    "to": {
                        "startLines": "30",
                        "startColumns": "4",
                        "startOffsets": "2972",
                        "endColumns": "100",
                        "endOffsets": "3068"
                    }
                },
                {
                    "source": "C:\\Users\\salmo\\.gradle\\caches\\transforms-2\\files-2.1\\f4c0d726fc0e5d830b8d8bc9f7d0a396\\appcompat-1.2.0\\res\\values-el\\values-el.xml",
                    "from": {
                        "startLines": "2,3,4,5,6,7,8,9,10,11,12,13,14,15,16,17,18,19,20,21,22,23,24,25,26,27,28,29",
                        "startColumns": "4,4,4,4,4,4,4,4,4,4,4,4,4,4,4,4,4,4,4,4,4,4,4,4,4,4,4,4",
                        "startOffsets": "105,223,334,451,536,642,765,854,939,1030,1123,1218,1312,1412,1505,1600,1697,1788,1879,1964,2075,2184,2286,2397,2507,2615,2786,2886",
                        "endColumns": "117,110,116,84,105,122,88,84,90,92,94,93,99,92,94,96,90,90,84,110,108,101,110,109,107,170,99,85",
                        "endOffsets": "218,329,446,531,637,760,849,934,1025,1118,1213,1307,1407,1500,1595,1692,1783,1874,1959,2070,2179,2281,2392,2502,2610,2781,2881,2967"
                    }
                }
            ]
        },
        {
            "outputFile": "D:\\AndroidStudioProjects\\wanghu\\app\\build\\intermediates\\res\\merged\\debug\\values-km_values-km.arsc.flat",
            "map": [
                {
                    "source": "C:\\Users\\salmo\\.gradle\\caches\\transforms-2\\files-2.1\\f4c0d726fc0e5d830b8d8bc9f7d0a396\\appcompat-1.2.0\\res\\values-km\\values-km.xml",
                    "from": {
                        "startLines": "2,3,4,5,6,7,8,9,10,11,12,13,14,15,16,17,18,19,20,21,22,23,24,25,26,27,28,29",
                        "startColumns": "4,4,4,4,4,4,4,4,4,4,4,4,4,4,4,4,4,4,4,4,4,4,4,4,4,4,4,4",
                        "startOffsets": "105,207,306,416,503,606,727,805,881,972,1065,1157,1251,1351,1444,1539,1633,1724,1815,1898,2002,2106,2206,2315,2424,2533,2695,2793",
                        "endColumns": "101,98,109,86,102,120,77,75,90,92,91,93,99,92,94,93,90,90,82,103,103,99,108,108,108,161,97,83",
                        "endOffsets": "202,301,411,498,601,722,800,876,967,1060,1152,1246,1346,1439,1534,1628,1719,1810,1893,1997,2101,2201,2310,2419,2528,2690,2788,2872"
                    }
                },
                {
                    "source": "C:\\Users\\salmo\\.gradle\\caches\\transforms-2\\files-2.1\\bb39ea0a726041ab478566c42daa0a7a\\core-1.3.1\\res\\values-km\\values-km.xml",
                    "from": {
                        "startLines": "2",
                        "startColumns": "4",
                        "startOffsets": "55",
                        "endColumns": "100",
                        "endOffsets": "151"
                    },
                    "to": {
                        "startLines": "30",
                        "startColumns": "4",
                        "startOffsets": "2877",
                        "endColumns": "100",
                        "endOffsets": "2973"
                    }
                }
            ]
        },
        {
            "outputFile": "D:\\AndroidStudioProjects\\wanghu\\app\\build\\intermediates\\res\\merged\\debug\\values-mr_values-mr.arsc.flat",
            "map": [
                {
                    "source": "C:\\Users\\salmo\\.gradle\\caches\\transforms-2\\files-2.1\\bb39ea0a726041ab478566c42daa0a7a\\core-1.3.1\\res\\values-mr\\values-mr.xml",
                    "from": {
                        "startLines": "2",
                        "startColumns": "4",
                        "startOffsets": "55",
                        "endColumns": "100",
                        "endOffsets": "151"
                    },
                    "to": {
                        "startLines": "30",
                        "startColumns": "4",
                        "startOffsets": "2875",
                        "endColumns": "100",
                        "endOffsets": "2971"
                    }
                },
                {
                    "source": "C:\\Users\\salmo\\.gradle\\caches\\transforms-2\\files-2.1\\f4c0d726fc0e5d830b8d8bc9f7d0a396\\appcompat-1.2.0\\res\\values-mr\\values-mr.xml",
                    "from": {
                        "startLines": "2,3,4,5,6,7,8,9,10,11,12,13,14,15,16,17,18,19,20,21,22,23,24,25,26,27,28,29",
                        "startColumns": "4,4,4,4,4,4,4,4,4,4,4,4,4,4,4,4,4,4,4,4,4,4,4,4,4,4,4,4",
                        "startOffsets": "105,216,322,429,519,621,733,811,888,979,1072,1165,1262,1362,1455,1550,1644,1735,1826,1906,2013,2114,2210,2319,2421,2535,2692,2795",
                        "endColumns": "110,105,106,89,101,111,77,76,90,92,92,96,99,92,94,93,90,90,79,106,100,95,108,101,113,156,102,79",
                        "endOffsets": "211,317,424,514,616,728,806,883,974,1067,1160,1257,1357,1450,1545,1639,1730,1821,1901,2008,2109,2205,2314,2416,2530,2687,2790,2870"
                    }
                }
            ]
        },
        {
            "outputFile": "D:\\AndroidStudioProjects\\wanghu\\app\\build\\intermediates\\res\\merged\\debug\\values-night-v8_values-night-v8.arsc.flat",
            "map": [
                {
                    "source": "C:\\Users\\salmo\\.gradle\\caches\\transforms-2\\files-2.1\\f4c0d726fc0e5d830b8d8bc9f7d0a396\\appcompat-1.2.0\\res\\values-night-v8\\values-night-v8.xml",
                    "from": {
                        "startLines": "2,3,4,5,6,7,8,9",
                        "startColumns": "4,4,4,4,4,4,4,4",
                        "startOffsets": "55,125,209,293,389,491,593,687",
                        "endColumns": "69,83,83,95,101,101,93,88",
                        "endOffsets": "120,204,288,384,486,588,682,771"
                    }
                }
            ]
        },
        {
            "outputFile": "D:\\AndroidStudioProjects\\wanghu\\app\\build\\intermediates\\res\\merged\\debug\\values-ldltr-v21_values-ldltr-v21.arsc.flat",
            "map": [
                {
                    "source": "C:\\Users\\salmo\\.gradle\\caches\\transforms-2\\files-2.1\\f4c0d726fc0e5d830b8d8bc9f7d0a396\\appcompat-1.2.0\\res\\values-ldltr-v21\\values-ldltr-v21.xml",
                    "from": {
                        "startLines": "2",
                        "startColumns": "4",
                        "startOffsets": "55",
                        "endColumns": "112",
                        "endOffsets": "163"
                    }
                }
            ]
        },
        {
            "outputFile": "D:\\AndroidStudioProjects\\wanghu\\app\\build\\intermediates\\res\\merged\\debug\\values-large-v4_values-large-v4.arsc.flat",
            "map": [
                {
                    "source": "C:\\Users\\salmo\\.gradle\\caches\\transforms-2\\files-2.1\\f4c0d726fc0e5d830b8d8bc9f7d0a396\\appcompat-1.2.0\\res\\values-large-v4\\values-large-v4.xml",
                    "from": {
                        "startLines": "2,3,4,5,6,7,8,9,10",
                        "startColumns": "4,4,4,4,4,4,4,4,4",
                        "startOffsets": "55,114,185,256,326,396,464,532,636",
                        "endColumns": "58,70,70,69,69,67,67,103,115",
                        "endOffsets": "109,180,251,321,391,459,527,631,747"
                    }
                }
            ]
        },
        {
            "outputFile": "D:\\AndroidStudioProjects\\wanghu\\app\\build\\intermediates\\res\\merged\\debug\\values-v28_values-v28.arsc.flat",
            "map": [
                {
                    "source": "C:\\Users\\salmo\\.gradle\\caches\\transforms-2\\files-2.1\\f4c0d726fc0e5d830b8d8bc9f7d0a396\\appcompat-1.2.0\\res\\values-v28\\values-v28.xml",
                    "from": {
                        "startLines": "2,3,4,8",
                        "startColumns": "4,4,4,4",
                        "startOffsets": "55,130,217,447",
                        "endLines": "2,3,7,11",
                        "endColumns": "74,86,12,12",
                        "endOffsets": "125,212,442,684"
                    }
                }
            ]
        },
        {
            "outputFile": "D:\\AndroidStudioProjects\\wanghu\\app\\build\\intermediates\\res\\merged\\debug\\values-port_values-port.arsc.flat",
            "map": [
                {
                    "source": "C:\\Users\\salmo\\.gradle\\caches\\transforms-2\\files-2.1\\f4c0d726fc0e5d830b8d8bc9f7d0a396\\appcompat-1.2.0\\res\\values-port\\values-port.xml",
                    "from": {
                        "startLines": "2",
                        "startColumns": "4",
                        "startOffsets": "55",
                        "endColumns": "55",
                        "endOffsets": "106"
                    }
                }
            ]
        },
        {
            "outputFile": "D:\\AndroidStudioProjects\\wanghu\\app\\build\\intermediates\\res\\merged\\debug\\values-et_values-et.arsc.flat",
            "map": [
                {
                    "source": "C:\\Users\\salmo\\.gradle\\caches\\transforms-2\\files-2.1\\f4c0d726fc0e5d830b8d8bc9f7d0a396\\appcompat-1.2.0\\res\\values-et\\values-et.xml",
                    "from": {
                        "startLines": "2,3,4,5,6,7,8,9,10,11,12,13,14,15,16,17,18,19,20,21,22,23,24,25,26,27,28,29",
                        "startColumns": "4,4,4,4,4,4,4,4,4,4,4,4,4,4,4,4,4,4,4,4,4,4,4,4,4,4,4,4",
                        "startOffsets": "105,211,310,421,507,609,726,807,884,976,1070,1166,1268,1377,1471,1572,1666,1758,1851,1934,2045,2149,2248,2358,2460,2559,2725,2827",
                        "endColumns": "105,98,110,85,101,116,80,76,91,93,95,101,108,93,100,93,91,92,82,110,103,98,109,101,98,165,101,82",
                        "endOffsets": "206,305,416,502,604,721,802,879,971,1065,1161,1263,1372,1466,1567,1661,1753,1846,1929,2040,2144,2243,2353,2455,2554,2720,2822,2905"
                    }
                },
                {
                    "source": "C:\\Users\\salmo\\.gradle\\caches\\transforms-2\\files-2.1\\bb39ea0a726041ab478566c42daa0a7a\\core-1.3.1\\res\\values-et\\values-et.xml",
                    "from": {
                        "startLines": "2",
                        "startColumns": "4",
                        "startOffsets": "55",
                        "endColumns": "100",
                        "endOffsets": "151"
                    },
                    "to": {
                        "startLines": "30",
                        "startColumns": "4",
                        "startOffsets": "2910",
                        "endColumns": "100",
                        "endOffsets": "3006"
                    }
                }
            ]
        },
        {
            "outputFile": "D:\\AndroidStudioProjects\\wanghu\\app\\build\\intermediates\\res\\merged\\debug\\values-pt-rBR_values-pt-rBR.arsc.flat",
            "map": [
                {
                    "source": "C:\\Users\\salmo\\.gradle\\caches\\transforms-2\\files-2.1\\f4c0d726fc0e5d830b8d8bc9f7d0a396\\appcompat-1.2.0\\res\\values-pt-rBR\\values-pt-rBR.xml",
                    "from": {
                        "startLines": "2,3,4,5,6,7,8,9,10,11,12,13,14,15,16,17,18,19,20,21,22,23,24,25,26,27,28,29",
                        "startColumns": "4,4,4,4,4,4,4,4,4,4,4,4,4,4,4,4,4,4,4,4,4,4,4,4,4,4,4,4",
                        "startOffsets": "105,225,331,438,527,628,747,832,912,1003,1096,1191,1285,1385,1478,1573,1668,1759,1850,1935,2042,2153,2255,2363,2471,2581,2743,2843",
                        "endColumns": "119,105,106,88,100,118,84,79,90,92,94,93,99,92,94,94,90,90,84,106,110,101,107,107,109,161,99,85",
                        "endOffsets": "220,326,433,522,623,742,827,907,998,1091,1186,1280,1380,1473,1568,1663,1754,1845,1930,2037,2148,2250,2358,2466,2576,2738,2838,2924"
                    }
                },
                {
                    "source": "C:\\Users\\salmo\\.gradle\\caches\\transforms-2\\files-2.1\\bb39ea0a726041ab478566c42daa0a7a\\core-1.3.1\\res\\values-pt-rBR\\values-pt-rBR.xml",
                    "from": {
                        "startLines": "2",
                        "startColumns": "4",
                        "startOffsets": "55",
                        "endColumns": "100",
                        "endOffsets": "151"
                    },
                    "to": {
                        "startLines": "30",
                        "startColumns": "4",
                        "startOffsets": "2929",
                        "endColumns": "100",
                        "endOffsets": "3025"
                    }
                }
            ]
        },
        {
            "outputFile": "D:\\AndroidStudioProjects\\wanghu\\app\\build\\intermediates\\res\\merged\\debug\\values-v25_values-v25.arsc.flat",
            "map": [
                {
                    "source": "C:\\Users\\salmo\\.gradle\\caches\\transforms-2\\files-2.1\\f4c0d726fc0e5d830b8d8bc9f7d0a396\\appcompat-1.2.0\\res\\values-v25\\values-v25.xml",
                    "from": {
                        "startLines": "2,3,4,6",
                        "startColumns": "4,4,4,4",
                        "startOffsets": "55,126,209,308",
                        "endLines": "2,3,5,7",
                        "endColumns": "70,82,12,12",
                        "endOffsets": "121,204,303,414"
                    }
                }
            ]
        },
        {
            "outputFile": "D:\\AndroidStudioProjects\\wanghu\\app\\build\\intermediates\\res\\merged\\debug\\values-mn_values-mn.arsc.flat",
            "map": [
                {
                    "source": "C:\\Users\\salmo\\.gradle\\caches\\transforms-2\\files-2.1\\bb39ea0a726041ab478566c42daa0a7a\\core-1.3.1\\res\\values-mn\\values-mn.xml",
                    "from": {
                        "startLines": "2",
                        "startColumns": "4",
                        "startOffsets": "55",
                        "endColumns": "100",
                        "endOffsets": "151"
                    },
                    "to": {
                        "startLines": "30",
                        "startColumns": "4",
                        "startOffsets": "2878",
                        "endColumns": "100",
                        "endOffsets": "2974"
                    }
                },
                {
                    "source": "C:\\Users\\salmo\\.gradle\\caches\\transforms-2\\files-2.1\\f4c0d726fc0e5d830b8d8bc9f7d0a396\\appcompat-1.2.0\\res\\values-mn\\values-mn.xml",
                    "from": {
                        "startLines": "2,3,4,5,6,7,8,9,10,11,12,13,14,15,16,17,18,19,20,21,22,23,24,25,26,27,28,29",
                        "startColumns": "4,4,4,4,4,4,4,4,4,4,4,4,4,4,4,4,4,4,4,4,4,4,4,4,4,4,4,4",
                        "startOffsets": "105,219,319,428,514,620,734,817,898,989,1082,1177,1273,1370,1463,1557,1649,1740,1830,1910,2017,2120,2217,2324,2426,2539,2698,2797",
                        "endColumns": "113,99,108,85,105,113,82,80,90,92,94,95,96,92,93,91,90,89,79,106,102,96,106,101,112,158,98,80",
                        "endOffsets": "214,314,423,509,615,729,812,893,984,1077,1172,1268,1365,1458,1552,1644,1735,1825,1905,2012,2115,2212,2319,2421,2534,2693,2792,2873"
                    }
                }
            ]
        },
        {
            "outputFile": "D:\\AndroidStudioProjects\\wanghu\\app\\build\\intermediates\\res\\merged\\debug\\values-v24_values-v24.arsc.flat",
            "map": [
                {
                    "source": "C:\\Users\\salmo\\.gradle\\caches\\transforms-2\\files-2.1\\f4c0d726fc0e5d830b8d8bc9f7d0a396\\appcompat-1.2.0\\res\\values-v24\\values-v24.xml",
                    "from": {
                        "startLines": "2,3",
                        "startColumns": "4,4",
                        "startOffsets": "55,212",
                        "endColumns": "156,134",
                        "endOffsets": "207,342"
                    }
                }
            ]
        },
        {
            "outputFile": "D:\\AndroidStudioProjects\\wanghu\\app\\build\\intermediates\\res\\merged\\debug\\values-bg_values-bg.arsc.flat",
            "map": [
                {
                    "source": "C:\\Users\\salmo\\.gradle\\caches\\transforms-2\\files-2.1\\bb39ea0a726041ab478566c42daa0a7a\\core-1.3.1\\res\\values-bg\\values-bg.xml",
                    "from": {
                        "startLines": "2",
                        "startColumns": "4",
                        "startOffsets": "55",
                        "endColumns": "100",
                        "endOffsets": "151"
                    },
                    "to": {
                        "startLines": "30",
                        "startColumns": "4",
                        "startOffsets": "2938",
                        "endColumns": "100",
                        "endOffsets": "3034"
                    }
                },
                {
                    "source": "C:\\Users\\salmo\\.gradle\\caches\\transforms-2\\files-2.1\\f4c0d726fc0e5d830b8d8bc9f7d0a396\\appcompat-1.2.0\\res\\values-bg\\values-bg.xml",
                    "from": {
                        "startLines": "2,3,4,5,6,7,8,9,10,11,12,13,14,15,16,17,18,19,20,21,22,23,24,25,26,27,28,29",
                        "startColumns": "4,4,4,4,4,4,4,4,4,4,4,4,4,4,4,4,4,4,4,4,4,4,4,4,4,4,4,4",
                        "startOffsets": "105,225,331,436,522,632,753,833,910,1001,1094,1189,1283,1383,1476,1571,1679,1770,1861,1944,2058,2166,2266,2380,2487,2595,2755,2854",
                        "endColumns": "119,105,104,85,109,120,79,76,90,92,94,93,99,92,94,107,90,90,82,113,107,99,113,106,107,159,98,83",
                        "endOffsets": "220,326,431,517,627,748,828,905,996,1089,1184,1278,1378,1471,1566,1674,1765,1856,1939,2053,2161,2261,2375,2482,2590,2750,2849,2933"
                    }
                }
            ]
        },
        {
            "outputFile": "D:\\AndroidStudioProjects\\wanghu\\app\\build\\intermediates\\res\\merged\\debug\\values-zu_values-zu.arsc.flat",
            "map": [
                {
                    "source": "C:\\Users\\salmo\\.gradle\\caches\\transforms-2\\files-2.1\\f4c0d726fc0e5d830b8d8bc9f7d0a396\\appcompat-1.2.0\\res\\values-zu\\values-zu.xml",
                    "from": {
                        "startLines": "2,3,4,5,6,7,8,9,10,11,12,13,14,15,16,17,18,19,20,21,22,23,24,25,26,27,28,29",
                        "startColumns": "4,4,4,4,4,4,4,4,4,4,4,4,4,4,4,4,4,4,4,4,4,4,4,4,4,4,4,4",
                        "startOffsets": "105,213,320,432,520,623,738,817,894,985,1078,1173,1267,1367,1460,1555,1649,1740,1833,1914,2018,2121,2219,2326,2433,2538,2695,2791",
                        "endColumns": "107,106,111,87,102,114,78,76,90,92,94,93,99,92,94,93,90,92,80,103,102,97,106,106,104,156,95,81",
                        "endOffsets": "208,315,427,515,618,733,812,889,980,1073,1168,1262,1362,1455,1550,1644,1735,1828,1909,2013,2116,2214,2321,2428,2533,2690,2786,2868"
                    }
                },
                {
                    "source": "C:\\Users\\salmo\\.gradle\\caches\\transforms-2\\files-2.1\\bb39ea0a726041ab478566c42daa0a7a\\core-1.3.1\\res\\values-zu\\values-zu.xml",
                    "from": {
                        "startLines": "2",
                        "startColumns": "4",
                        "startOffsets": "55",
                        "endColumns": "100",
                        "endOffsets": "151"
                    },
                    "to": {
                        "startLines": "30",
                        "startColumns": "4",
                        "startOffsets": "2873",
                        "endColumns": "100",
                        "endOffsets": "2969"
                    }
                }
            ]
        },
        {
            "outputFile": "D:\\AndroidStudioProjects\\wanghu\\app\\build\\intermediates\\res\\merged\\debug\\values-as_values-as.arsc.flat",
            "map": [
                {
                    "source": "C:\\Users\\salmo\\.gradle\\caches\\transforms-2\\files-2.1\\f4c0d726fc0e5d830b8d8bc9f7d0a396\\appcompat-1.2.0\\res\\values-as\\values-as.xml",
                    "from": {
                        "startLines": "2,3,4,5,6,7,8,9,10,11,12,13,14,15,16,17,18,19,20,21,22,23,24,25,26,27,28,29",
                        "startColumns": "4,4,4,4,4,4,4,4,4,4,4,4,4,4,4,4,4,4,4,4,4,4,4,4,4,4,4,4",
                        "startOffsets": "105,213,312,419,510,612,732,809,884,975,1068,1163,1257,1357,1450,1545,1639,1730,1821,1907,2020,2128,2227,2336,2452,2572,2739,2841",
                        "endColumns": "107,98,106,90,101,119,76,74,90,92,94,93,99,92,94,93,90,90,85,112,107,98,108,115,119,166,101,82",
                        "endOffsets": "208,307,414,505,607,727,804,879,970,1063,1158,1252,1352,1445,1540,1634,1725,1816,1902,2015,2123,2222,2331,2447,2567,2734,2836,2919"
                    }
                },
                {
                    "source": "C:\\Users\\salmo\\.gradle\\caches\\transforms-2\\files-2.1\\bb39ea0a726041ab478566c42daa0a7a\\core-1.3.1\\res\\values-as\\values-as.xml",
                    "from": {
                        "startLines": "2",
                        "startColumns": "4",
                        "startOffsets": "55",
                        "endColumns": "100",
                        "endOffsets": "151"
                    },
                    "to": {
                        "startLines": "30",
                        "startColumns": "4",
                        "startOffsets": "2924",
                        "endColumns": "100",
                        "endOffsets": "3020"
                    }
                }
            ]
        },
        {
            "outputFile": "D:\\AndroidStudioProjects\\wanghu\\app\\build\\intermediates\\res\\merged\\debug\\values-hy_values-hy.arsc.flat",
            "map": [
                {
                    "source": "C:\\Users\\salmo\\.gradle\\caches\\transforms-2\\files-2.1\\bb39ea0a726041ab478566c42daa0a7a\\core-1.3.1\\res\\values-hy\\values-hy.xml",
                    "from": {
                        "startLines": "2",
                        "startColumns": "4",
                        "startOffsets": "55",
                        "endColumns": "100",
                        "endOffsets": "151"
                    },
                    "to": {
                        "startLines": "30",
                        "startColumns": "4",
                        "startOffsets": "2897",
                        "endColumns": "100",
                        "endOffsets": "2993"
                    }
                },
                {
                    "source": "C:\\Users\\salmo\\.gradle\\caches\\transforms-2\\files-2.1\\f4c0d726fc0e5d830b8d8bc9f7d0a396\\appcompat-1.2.0\\res\\values-hy\\values-hy.xml",
                    "from": {
                        "startLines": "2,3,4,5,6,7,8,9,10,11,12,13,14,15,16,17,18,19,20,21,22,23,24,25,26,27,28,29",
                        "startColumns": "4,4,4,4,4,4,4,4,4,4,4,4,4,4,4,4,4,4,4,4,4,4,4,4,4,4,4,4",
                        "startOffsets": "105,213,313,423,512,618,735,817,897,988,1081,1176,1270,1370,1463,1558,1652,1743,1834,1917,2023,2129,2228,2338,2446,2547,2717,2814",
                        "endColumns": "107,99,109,88,105,116,81,79,90,92,94,93,99,92,94,93,90,90,82,105,105,98,109,107,100,169,96,82",
                        "endOffsets": "208,308,418,507,613,730,812,892,983,1076,1171,1265,1365,1458,1553,1647,1738,1829,1912,2018,2124,2223,2333,2441,2542,2712,2809,2892"
                    }
                }
            ]
        },
        {
            "outputFile": "D:\\AndroidStudioProjects\\wanghu\\app\\build\\intermediates\\res\\merged\\debug\\values-pt_values-pt.arsc.flat",
            "map": [
                {
                    "source": "C:\\Users\\salmo\\.gradle\\caches\\transforms-2\\files-2.1\\bb39ea0a726041ab478566c42daa0a7a\\core-1.3.1\\res\\values-pt\\values-pt.xml",
                    "from": {
                        "startLines": "2",
                        "startColumns": "4",
                        "startOffsets": "55",
                        "endColumns": "100",
                        "endOffsets": "151"
                    },
                    "to": {
                        "startLines": "30",
                        "startColumns": "4",
                        "startOffsets": "2929",
                        "endColumns": "100",
                        "endOffsets": "3025"
                    }
                },
                {
                    "source": "C:\\Users\\salmo\\.gradle\\caches\\transforms-2\\files-2.1\\f4c0d726fc0e5d830b8d8bc9f7d0a396\\appcompat-1.2.0\\res\\values-pt\\values-pt.xml",
                    "from": {
                        "startLines": "2,3,4,5,6,7,8,9,10,11,12,13,14,15,16,17,18,19,20,21,22,23,24,25,26,27,28,29",
                        "startColumns": "4,4,4,4,4,4,4,4,4,4,4,4,4,4,4,4,4,4,4,4,4,4,4,4,4,4,4,4",
                        "startOffsets": "105,225,331,438,527,628,747,832,912,1003,1096,1191,1285,1385,1478,1573,1668,1759,1850,1935,2042,2153,2255,2363,2471,2581,2743,2843",
                        "endColumns": "119,105,106,88,100,118,84,79,90,92,94,93,99,92,94,94,90,90,84,106,110,101,107,107,109,161,99,85",
                        "endOffsets": "220,326,433,522,623,742,827,907,998,1091,1186,1280,1380,1473,1568,1663,1754,1845,1930,2037,2148,2250,2358,2466,2576,2738,2838,2924"
                    }
                }
            ]
        },
        {
            "outputFile": "D:\\AndroidStudioProjects\\wanghu\\app\\build\\intermediates\\res\\merged\\debug\\values-hr_values-hr.arsc.flat",
            "map": [
                {
                    "source": "C:\\Users\\salmo\\.gradle\\caches\\transforms-2\\files-2.1\\f4c0d726fc0e5d830b8d8bc9f7d0a396\\appcompat-1.2.0\\res\\values-hr\\values-hr.xml",
                    "from": {
                        "startLines": "2,3,4,5,6,7,8,9,10,11,12,13,14,15,16,17,18,19,20,21,22,23,24,25,26,27,28,29",
                        "startColumns": "4,4,4,4,4,4,4,4,4,4,4,4,4,4,4,4,4,4,4,4,4,4,4,4,4,4,4,4",
                        "startOffsets": "105,210,305,412,498,602,721,806,888,979,1072,1167,1261,1361,1454,1549,1644,1735,1826,1912,2016,2128,2229,2334,2448,2550,2719,2816",
                        "endColumns": "104,94,106,85,103,118,84,81,90,92,94,93,99,92,94,94,90,90,85,103,111,100,104,113,101,168,96,84",
                        "endOffsets": "205,300,407,493,597,716,801,883,974,1067,1162,1256,1356,1449,1544,1639,1730,1821,1907,2011,2123,2224,2329,2443,2545,2714,2811,2896"
                    }
                },
                {
                    "source": "C:\\Users\\salmo\\.gradle\\caches\\transforms-2\\files-2.1\\bb39ea0a726041ab478566c42daa0a7a\\core-1.3.1\\res\\values-hr\\values-hr.xml",
                    "from": {
                        "startLines": "2",
                        "startColumns": "4",
                        "startOffsets": "55",
                        "endColumns": "100",
                        "endOffsets": "151"
                    },
                    "to": {
                        "startLines": "30",
                        "startColumns": "4",
                        "startOffsets": "2901",
                        "endColumns": "100",
                        "endOffsets": "2997"
                    }
                }
            ]
        },
        {
            "outputFile": "D:\\AndroidStudioProjects\\wanghu\\app\\build\\intermediates\\res\\merged\\debug\\values-tl_values-tl.arsc.flat",
            "map": [
                {
                    "source": "C:\\Users\\salmo\\.gradle\\caches\\transforms-2\\files-2.1\\bb39ea0a726041ab478566c42daa0a7a\\core-1.3.1\\res\\values-tl\\values-tl.xml",
                    "from": {
                        "startLines": "2",
                        "startColumns": "4",
                        "startOffsets": "55",
                        "endColumns": "100",
                        "endOffsets": "151"
                    },
                    "to": {
                        "startLines": "30",
                        "startColumns": "4",
                        "startOffsets": "2930",
                        "endColumns": "100",
                        "endOffsets": "3026"
                    }
                },
                {
                    "source": "C:\\Users\\salmo\\.gradle\\caches\\transforms-2\\files-2.1\\f4c0d726fc0e5d830b8d8bc9f7d0a396\\appcompat-1.2.0\\res\\values-tl\\values-tl.xml",
                    "from": {
                        "startLines": "2,3,4,5,6,7,8,9,10,11,12,13,14,15,16,17,18,19,20,21,22,23,24,25,26,27,28,29",
                        "startColumns": "4,4,4,4,4,4,4,4,4,4,4,4,4,4,4,4,4,4,4,4,4,4,4,4,4,4,4,4",
                        "startOffsets": "105,216,324,437,525,631,746,826,903,994,1087,1182,1276,1376,1469,1564,1658,1749,1840,1924,2033,2143,2244,2354,2472,2580,2743,2845",
                        "endColumns": "110,107,112,87,105,114,79,76,90,92,94,93,99,92,94,93,90,90,83,108,109,100,109,117,107,162,101,84",
                        "endOffsets": "211,319,432,520,626,741,821,898,989,1082,1177,1271,1371,1464,1559,1653,1744,1835,1919,2028,2138,2239,2349,2467,2575,2738,2840,2925"
                    }
                }
            ]
        },
        {
            "outputFile": "D:\\AndroidStudioProjects\\wanghu\\app\\build\\intermediates\\res\\merged\\debug\\values-bs_values-bs.arsc.flat",
            "map": [
                {
                    "source": "C:\\Users\\salmo\\.gradle\\caches\\transforms-2\\files-2.1\\bb39ea0a726041ab478566c42daa0a7a\\core-1.3.1\\res\\values-bs\\values-bs.xml",
                    "from": {
                        "startLines": "2",
                        "startColumns": "4",
                        "startOffsets": "55",
                        "endColumns": "100",
                        "endOffsets": "151"
                    },
                    "to": {
                        "startLines": "30",
                        "startColumns": "4",
                        "startOffsets": "2917",
                        "endColumns": "100",
                        "endOffsets": "3013"
                    }
                },
                {
                    "source": "C:\\Users\\salmo\\.gradle\\caches\\transforms-2\\files-2.1\\f4c0d726fc0e5d830b8d8bc9f7d0a396\\appcompat-1.2.0\\res\\values-bs\\values-bs.xml",
                    "from": {
                        "startLines": "2,3,4,5,6,7,8,9,10,11,12,13,14,15,16,17,18,19,20,21,22,23,24,25,26,27,28,29",
                        "startColumns": "4,4,4,4,4,4,4,4,4,4,4,4,4,4,4,4,4,4,4,4,4,4,4,4,4,4,4,4",
                        "startOffsets": "105,226,323,430,516,620,742,827,909,1000,1093,1188,1282,1382,1475,1570,1665,1756,1847,1935,2038,2142,2243,2348,2462,2565,2734,2830",
                        "endColumns": "120,96,106,85,103,121,84,81,90,92,94,93,99,92,94,94,90,90,87,102,103,100,104,113,102,168,95,86",
                        "endOffsets": "221,318,425,511,615,737,822,904,995,1088,1183,1277,1377,1470,1565,1660,1751,1842,1930,2033,2137,2238,2343,2457,2560,2729,2825,2912"
                    }
                }
            ]
        },
        {
            "outputFile": "D:\\AndroidStudioProjects\\wanghu\\app\\build\\intermediates\\res\\merged\\debug\\values-sw_values-sw.arsc.flat",
            "map": [
                {
                    "source": "C:\\Users\\salmo\\.gradle\\caches\\transforms-2\\files-2.1\\f4c0d726fc0e5d830b8d8bc9f7d0a396\\appcompat-1.2.0\\res\\values-sw\\values-sw.xml",
                    "from": {
                        "startLines": "2,3,4,5,6,7,8,9,10,11,12,13,14,15,16,17,18,19,20,21,22,23,24,25,26,27,28,29",
                        "startColumns": "4,4,4,4,4,4,4,4,4,4,4,4,4,4,4,4,4,4,4,4,4,4,4,4,4,4,4,4",
                        "startOffsets": "105,208,307,415,505,610,727,810,892,983,1076,1171,1265,1365,1458,1553,1647,1738,1829,1911,2012,2120,2219,2326,2438,2542,2704,2801",
                        "endColumns": "102,98,107,89,104,116,82,81,90,92,94,93,99,92,94,93,90,90,81,100,107,98,106,111,103,161,96,82",
                        "endOffsets": "203,302,410,500,605,722,805,887,978,1071,1166,1260,1360,1453,1548,1642,1733,1824,1906,2007,2115,2214,2321,2433,2537,2699,2796,2879"
                    }
                },
                {
                    "source": "C:\\Users\\salmo\\.gradle\\caches\\transforms-2\\files-2.1\\bb39ea0a726041ab478566c42daa0a7a\\core-1.3.1\\res\\values-sw\\values-sw.xml",
                    "from": {
                        "startLines": "2",
                        "startColumns": "4",
                        "startOffsets": "55",
                        "endColumns": "100",
                        "endOffsets": "151"
                    },
                    "to": {
                        "startLines": "30",
                        "startColumns": "4",
                        "startOffsets": "2884",
                        "endColumns": "100",
                        "endOffsets": "2980"
                    }
                }
            ]
        },
        {
            "outputFile": "D:\\AndroidStudioProjects\\wanghu\\app\\build\\intermediates\\res\\merged\\debug\\values-hi_values-hi.arsc.flat",
            "map": [
                {
                    "source": "C:\\Users\\salmo\\.gradle\\caches\\transforms-2\\files-2.1\\bb39ea0a726041ab478566c42daa0a7a\\core-1.3.1\\res\\values-hi\\values-hi.xml",
                    "from": {
                        "startLines": "2",
                        "startColumns": "4",
                        "startOffsets": "55",
                        "endColumns": "100",
                        "endOffsets": "151"
                    },
                    "to": {
                        "startLines": "30",
                        "startColumns": "4",
                        "startOffsets": "2869",
                        "endColumns": "100",
                        "endOffsets": "2965"
                    }
                },
                {
                    "source": "C:\\Users\\salmo\\.gradle\\caches\\transforms-2\\files-2.1\\f4c0d726fc0e5d830b8d8bc9f7d0a396\\appcompat-1.2.0\\res\\values-hi\\values-hi.xml",
                    "from": {
                        "startLines": "2,3,4,5,6,7,8,9,10,11,12,13,14,15,16,17,18,19,20,21,22,23,24,25,26,27,28,29",
                        "startColumns": "4,4,4,4,4,4,4,4,4,4,4,4,4,4,4,4,4,4,4,4,4,4,4,4,4,4,4,4",
                        "startOffsets": "105,211,309,419,505,607,728,806,883,974,1067,1162,1256,1356,1449,1544,1638,1729,1820,1901,2006,2108,2206,2316,2419,2528,2686,2787",
                        "endColumns": "105,97,109,85,101,120,77,76,90,92,94,93,99,92,94,93,90,90,80,104,101,97,109,102,108,157,100,81",
                        "endOffsets": "206,304,414,500,602,723,801,878,969,1062,1157,1251,1351,1444,1539,1633,1724,1815,1896,2001,2103,2201,2311,2414,2523,2681,2782,2864"
                    }
                }
            ]
        },
        {
            "outputFile": "D:\\AndroidStudioProjects\\wanghu\\app\\build\\intermediates\\res\\merged\\debug\\values-ta_values-ta.arsc.flat",
            "map": [
                {
                    "source": "C:\\Users\\salmo\\.gradle\\caches\\transforms-2\\files-2.1\\bb39ea0a726041ab478566c42daa0a7a\\core-1.3.1\\res\\values-ta\\values-ta.xml",
                    "from": {
                        "startLines": "2",
                        "startColumns": "4",
                        "startOffsets": "55",
                        "endColumns": "100",
                        "endOffsets": "151"
                    },
                    "to": {
                        "startLines": "30",
                        "startColumns": "4",
                        "startOffsets": "2953",
                        "endColumns": "100",
                        "endOffsets": "3049"
                    }
                },
                {
                    "source": "C:\\Users\\salmo\\.gradle\\caches\\transforms-2\\files-2.1\\f4c0d726fc0e5d830b8d8bc9f7d0a396\\appcompat-1.2.0\\res\\values-ta\\values-ta.xml",
                    "from": {
                        "startLines": "2,3,4,5,6,7,8,9,10,11,12,13,14,15,16,17,18,19,20,21,22,23,24,25,26,27,28,29",
                        "startColumns": "4,4,4,4,4,4,4,4,4,4,4,4,4,4,4,4,4,4,4,4,4,4,4,4,4,4,4,4",
                        "startOffsets": "105,218,320,435,524,635,756,835,911,1009,1109,1204,1298,1405,1505,1607,1701,1799,1897,1978,2086,2189,2288,2404,2507,2612,2769,2871",
                        "endColumns": "112,101,114,88,110,120,78,75,97,99,94,93,106,99,101,93,97,97,80,107,102,98,115,102,104,156,101,81",
                        "endOffsets": "213,315,430,519,630,751,830,906,1004,1104,1199,1293,1400,1500,1602,1696,1794,1892,1973,2081,2184,2283,2399,2502,2607,2764,2866,2948"
                    }
                }
            ]
        },
        {
            "outputFile": "D:\\AndroidStudioProjects\\wanghu\\app\\build\\intermediates\\res\\merged\\debug\\values-ca_values-ca.arsc.flat",
            "map": [
                {
                    "source": "C:\\Users\\salmo\\.gradle\\caches\\transforms-2\\files-2.1\\bb39ea0a726041ab478566c42daa0a7a\\core-1.3.1\\res\\values-ca\\values-ca.xml",
                    "from": {
                        "startLines": "2",
                        "startColumns": "4",
                        "startOffsets": "55",
                        "endColumns": "100",
                        "endOffsets": "151"
                    },
                    "to": {
                        "startLines": "30",
                        "startColumns": "4",
                        "startOffsets": "2912",
                        "endColumns": "100",
                        "endOffsets": "3008"
                    }
                },
                {
                    "source": "C:\\Users\\salmo\\.gradle\\caches\\transforms-2\\files-2.1\\f4c0d726fc0e5d830b8d8bc9f7d0a396\\appcompat-1.2.0\\res\\values-ca\\values-ca.xml",
                    "from": {
                        "startLines": "2,3,4,5,6,7,8,9,10,11,12,13,14,15,16,17,18,19,20,21,22,23,24,25,26,27,28,29",
                        "startColumns": "4,4,4,4,4,4,4,4,4,4,4,4,4,4,4,4,4,4,4,4,4,4,4,4,4,4,4,4",
                        "startOffsets": "105,228,333,440,523,629,755,839,918,1009,1102,1195,1290,1388,1481,1574,1668,1759,1850,1931,2042,2150,2248,2358,2463,2571,2731,2830",
                        "endColumns": "122,104,106,82,105,125,83,78,90,92,92,94,97,92,92,93,90,90,80,110,107,97,109,104,107,159,98,81",
                        "endOffsets": "223,328,435,518,624,750,834,913,1004,1097,1190,1285,1383,1476,1569,1663,1754,1845,1926,2037,2145,2243,2353,2458,2566,2726,2825,2907"
                    }
                }
            ]
        },
        {
            "outputFile": "D:\\AndroidStudioProjects\\wanghu\\app\\build\\intermediates\\res\\merged\\debug\\values-ja_values-ja.arsc.flat",
            "map": [
                {
                    "source": "C:\\Users\\salmo\\.gradle\\caches\\transforms-2\\files-2.1\\f4c0d726fc0e5d830b8d8bc9f7d0a396\\appcompat-1.2.0\\res\\values-ja\\values-ja.xml",
                    "from": {
                        "startLines": "2,3,4,5,6,7,8,9,10,11,12,13,14,15,16,17,18,19,20,21,22,23,24,25,26,27,28,29",
                        "startColumns": "4,4,4,4,4,4,4,4,4,4,4,4,4,4,4,4,4,4,4,4,4,4,4,4,4,4,4,4",
                        "startOffsets": "105,202,295,400,482,580,688,766,841,932,1025,1120,1214,1314,1407,1502,1596,1687,1778,1856,1958,2056,2151,2254,2350,2446,2594,2691",
                        "endColumns": "96,92,104,81,97,107,77,74,90,92,94,93,99,92,94,93,90,90,77,101,97,94,102,95,95,147,96,78",
                        "endOffsets": "197,290,395,477,575,683,761,836,927,1020,1115,1209,1309,1402,1497,1591,1682,1773,1851,1953,2051,2146,2249,2345,2441,2589,2686,2765"
                    }
                },
                {
                    "source": "C:\\Users\\salmo\\.gradle\\caches\\transforms-2\\files-2.1\\bb39ea0a726041ab478566c42daa0a7a\\core-1.3.1\\res\\values-ja\\values-ja.xml",
                    "from": {
                        "startLines": "2",
                        "startColumns": "4",
                        "startOffsets": "55",
                        "endColumns": "100",
                        "endOffsets": "151"
                    },
                    "to": {
                        "startLines": "30",
                        "startColumns": "4",
                        "startOffsets": "2770",
                        "endColumns": "100",
                        "endOffsets": "2866"
                    }
                }
            ]
        },
        {
            "outputFile": "D:\\AndroidStudioProjects\\wanghu\\app\\build\\intermediates\\res\\merged\\debug\\values-v16_values-v16.arsc.flat",
            "map": [
                {
                    "source": "C:\\Users\\salmo\\.gradle\\caches\\transforms-2\\files-2.1\\bb39ea0a726041ab478566c42daa0a7a\\core-1.3.1\\res\\values-v16\\values-v16.xml",
                    "from": {
                        "startLines": "2",
                        "startColumns": "4",
                        "startOffsets": "55",
                        "endColumns": "65",
                        "endOffsets": "116"
                    }
                },
                {
                    "source": "C:\\Users\\salmo\\.gradle\\caches\\transforms-2\\files-2.1\\f4c0d726fc0e5d830b8d8bc9f7d0a396\\appcompat-1.2.0\\res\\values-v16\\values-v16.xml",
                    "from": {
                        "startLines": "2",
                        "startColumns": "4",
                        "startOffsets": "55",
                        "endLines": "5",
                        "endColumns": "12",
                        "endOffsets": "223"
                    },
                    "to": {
                        "startLines": "3",
                        "startColumns": "4",
                        "startOffsets": "121",
                        "endLines": "6",
                        "endColumns": "12",
                        "endOffsets": "289"
                    }
                }
            ]
        },
        {
            "outputFile": "D:\\AndroidStudioProjects\\wanghu\\app\\build\\intermediates\\res\\merged\\debug\\values-watch-v20_values-watch-v20.arsc.flat",
            "map": [
                {
                    "source": "C:\\Users\\salmo\\.gradle\\caches\\transforms-2\\files-2.1\\f4c0d726fc0e5d830b8d8bc9f7d0a396\\appcompat-1.2.0\\res\\values-watch-v20\\values-watch-v20.xml",
                    "from": {
                        "startLines": "2,5,8",
                        "startColumns": "4,4,4",
                        "startOffsets": "55,214,385",
                        "endLines": "4,7,10",
                        "endColumns": "12,12,12",
                        "endOffsets": "209,380,553"
                    }
                }
            ]
        },
        {
            "outputFile": "D:\\AndroidStudioProjects\\wanghu\\app\\build\\intermediates\\res\\merged\\debug\\values-fr_values-fr.arsc.flat",
            "map": [
                {
                    "source": "C:\\Users\\salmo\\.gradle\\caches\\transforms-2\\files-2.1\\bb39ea0a726041ab478566c42daa0a7a\\core-1.3.1\\res\\values-fr\\values-fr.xml",
                    "from": {
                        "startLines": "2",
                        "startColumns": "4",
                        "startOffsets": "55",
                        "endColumns": "100",
                        "endOffsets": "151"
                    },
                    "to": {
                        "startLines": "30",
                        "startColumns": "4",
                        "startOffsets": "2934",
                        "endColumns": "100",
                        "endOffsets": "3030"
                    }
                },
                {
                    "source": "C:\\Users\\salmo\\.gradle\\caches\\transforms-2\\files-2.1\\f4c0d726fc0e5d830b8d8bc9f7d0a396\\appcompat-1.2.0\\res\\values-fr\\values-fr.xml",
                    "from": {
                        "startLines": "2,3,4,5,6,7,8,9,10,11,12,13,14,15,16,17,18,19,20,21,22,23,24,25,26,27,28,29",
                        "startColumns": "4,4,4,4,4,4,4,4,4,4,4,4,4,4,4,4,4,4,4,4,4,4,4,4,4,4,4,4",
                        "startOffsets": "105,216,331,441,523,629,759,837,913,1004,1097,1195,1290,1390,1483,1576,1671,1762,1853,1939,2049,2160,2263,2374,2482,2589,2748,2847",
                        "endColumns": "110,114,109,81,105,129,77,75,90,92,97,94,99,92,92,94,90,90,85,109,110,102,110,107,106,158,98,86",
                        "endOffsets": "211,326,436,518,624,754,832,908,999,1092,1190,1285,1385,1478,1571,1666,1757,1848,1934,2044,2155,2258,2369,2477,2584,2743,2842,2929"
                    }
                }
            ]
        },
        {
            "outputFile": "D:\\AndroidStudioProjects\\wanghu\\app\\build\\intermediates\\res\\merged\\debug\\values-sr_values-sr.arsc.flat",
            "map": [
                {
                    "source": "C:\\Users\\salmo\\.gradle\\caches\\transforms-2\\files-2.1\\bb39ea0a726041ab478566c42daa0a7a\\core-1.3.1\\res\\values-sr\\values-sr.xml",
                    "from": {
                        "startLines": "2",
                        "startColumns": "4",
                        "startOffsets": "55",
                        "endColumns": "100",
                        "endOffsets": "151"
                    },
                    "to": {
                        "startLines": "30",
                        "startColumns": "4",
                        "startOffsets": "2920",
                        "endColumns": "100",
                        "endOffsets": "3016"
                    }
                },
                {
                    "source": "C:\\Users\\salmo\\.gradle\\caches\\transforms-2\\files-2.1\\f4c0d726fc0e5d830b8d8bc9f7d0a396\\appcompat-1.2.0\\res\\values-sr\\values-sr.xml",
                    "from": {
                        "startLines": "2,3,4,5,6,7,8,9,10,11,12,13,14,15,16,17,18,19,20,21,22,23,24,25,26,27,28,29",
                        "startColumns": "4,4,4,4,4,4,4,4,4,4,4,4,4,4,4,4,4,4,4,4,4,4,4,4,4,4,4,4",
                        "startOffsets": "105,212,313,419,505,609,731,815,896,987,1080,1175,1269,1369,1462,1557,1662,1753,1844,1930,2035,2141,2244,2350,2459,2566,2736,2833",
                        "endColumns": "106,100,105,85,103,121,83,80,90,92,94,93,99,92,94,104,90,90,85,104,105,102,105,108,106,169,96,86",
                        "endOffsets": "207,308,414,500,604,726,810,891,982,1075,1170,1264,1364,1457,1552,1657,1748,1839,1925,2030,2136,2239,2345,2454,2561,2731,2828,2915"
                    }
                }
            ]
        },
        {
            "outputFile": "D:\\AndroidStudioProjects\\wanghu\\app\\build\\intermediates\\res\\merged\\debug\\values-v18_values-v18.arsc.flat",
            "map": [
                {
                    "source": "C:\\Users\\salmo\\.gradle\\caches\\transforms-2\\files-2.1\\f4c0d726fc0e5d830b8d8bc9f7d0a396\\appcompat-1.2.0\\res\\values-v18\\values-v18.xml",
                    "from": {
                        "startLines": "2",
                        "startColumns": "4",
                        "startOffsets": "55",
                        "endColumns": "48",
                        "endOffsets": "99"
                    }
                }
            ]
        },
        {
            "outputFile": "D:\\AndroidStudioProjects\\wanghu\\app\\build\\intermediates\\res\\merged\\debug\\values-ru_values-ru.arsc.flat",
            "map": [
                {
                    "source": "C:\\Users\\salmo\\.gradle\\caches\\transforms-2\\files-2.1\\f4c0d726fc0e5d830b8d8bc9f7d0a396\\appcompat-1.2.0\\res\\values-ru\\values-ru.xml",
                    "from": {
                        "startLines": "2,3,4,5,6,7,8,9,10,11,12,13,14,15,16,17,18,19,20,21,22,23,24,25,26,27,28,29",
                        "startColumns": "4,4,4,4,4,4,4,4,4,4,4,4,4,4,4,4,4,4,4,4,4,4,4,4,4,4,4,4",
                        "startOffsets": "105,220,322,421,507,612,733,812,888,980,1074,1169,1262,1357,1451,1547,1642,1734,1826,1915,2021,2128,2226,2335,2442,2556,2722,2822",
                        "endColumns": "114,101,98,85,104,120,78,75,91,93,94,92,94,93,95,94,91,91,88,105,106,97,108,106,113,165,99,81",
                        "endOffsets": "215,317,416,502,607,728,807,883,975,1069,1164,1257,1352,1446,1542,1637,1729,1821,1910,2016,2123,2221,2330,2437,2551,2717,2817,2899"
                    }
                },
                {
                    "source": "C:\\Users\\salmo\\.gradle\\caches\\transforms-2\\files-2.1\\bb39ea0a726041ab478566c42daa0a7a\\core-1.3.1\\res\\values-ru\\values-ru.xml",
                    "from": {
                        "startLines": "2",
                        "startColumns": "4",
                        "startOffsets": "55",
                        "endColumns": "100",
                        "endOffsets": "151"
                    },
                    "to": {
                        "startLines": "30",
                        "startColumns": "4",
                        "startOffsets": "2904",
                        "endColumns": "100",
                        "endOffsets": "3000"
                    }
                }
            ]
        },
        {
            "outputFile": "D:\\AndroidStudioProjects\\wanghu\\app\\build\\intermediates\\res\\merged\\debug\\values-or_values-or.arsc.flat",
            "map": [
                {
                    "source": "C:\\Users\\salmo\\.gradle\\caches\\transforms-2\\files-2.1\\f4c0d726fc0e5d830b8d8bc9f7d0a396\\appcompat-1.2.0\\res\\values-or\\values-or.xml",
                    "from": {
                        "startLines": "2,3,4,5,6,7,8,9,10,11,12,13,14,15,16,17,18,19,20,21,22,23,24,25,26,27,28,29",
                        "startColumns": "4,4,4,4,4,4,4,4,4,4,4,4,4,4,4,4,4,4,4,4,4,4,4,4,4,4,4,4",
                        "startOffsets": "105,224,334,441,527,631,751,829,905,996,1089,1185,1280,1380,1473,1568,1664,1755,1845,1934,2044,2148,2254,2365,2469,2587,2750,2856",
                        "endColumns": "118,109,106,85,103,119,77,75,90,92,95,94,99,92,94,95,90,89,88,109,103,105,110,103,117,162,105,89",
                        "endOffsets": "219,329,436,522,626,746,824,900,991,1084,1180,1275,1375,1468,1563,1659,1750,1840,1929,2039,2143,2249,2360,2464,2582,2745,2851,2941"
                    }
                },
                {
                    "source": "C:\\Users\\salmo\\.gradle\\caches\\transforms-2\\files-2.1\\bb39ea0a726041ab478566c42daa0a7a\\core-1.3.1\\res\\values-or\\values-or.xml",
                    "from": {
                        "startLines": "2",
                        "startColumns": "4",
                        "startOffsets": "55",
                        "endColumns": "100",
                        "endOffsets": "151"
                    },
                    "to": {
                        "startLines": "30",
                        "startColumns": "4",
                        "startOffsets": "2946",
                        "endColumns": "100",
                        "endOffsets": "3042"
                    }
                }
            ]
        },
        {
            "outputFile": "D:\\AndroidStudioProjects\\wanghu\\app\\build\\intermediates\\res\\merged\\debug\\values-zh-rTW_values-zh-rTW.arsc.flat",
            "map": [
                {
                    "source": "C:\\Users\\salmo\\.gradle\\caches\\transforms-2\\files-2.1\\bb39ea0a726041ab478566c42daa0a7a\\core-1.3.1\\res\\values-zh-rTW\\values-zh-rTW.xml",
                    "from": {
                        "startLines": "2",
                        "startColumns": "4",
                        "startOffsets": "55",
                        "endColumns": "100",
                        "endOffsets": "151"
                    },
                    "to": {
                        "startLines": "30",
                        "startColumns": "4",
                        "startOffsets": "2750",
                        "endColumns": "100",
                        "endOffsets": "2846"
                    }
                },
                {
                    "source": "C:\\Users\\salmo\\.gradle\\caches\\transforms-2\\files-2.1\\f4c0d726fc0e5d830b8d8bc9f7d0a396\\appcompat-1.2.0\\res\\values-zh-rTW\\values-zh-rTW.xml",
                    "from": {
                        "startLines": "2,3,4,5,6,7,8,9,10,11,12,13,14,15,16,17,18,19,20,21,22,23,24,25,26,27,28,29",
                        "startColumns": "4,4,4,4,4,4,4,4,4,4,4,4,4,4,4,4,4,4,4,4,4,4,4,4,4,4,4,4",
                        "startOffsets": "105,200,293,393,475,572,680,757,832,924,1018,1115,1211,1306,1400,1496,1588,1680,1772,1850,1946,2041,2136,2233,2329,2427,2577,2671",
                        "endColumns": "94,92,99,81,96,107,76,74,91,93,96,95,94,93,95,91,91,91,77,95,94,94,96,95,97,149,93,78",
                        "endOffsets": "195,288,388,470,567,675,752,827,919,1013,1110,1206,1301,1395,1491,1583,1675,1767,1845,1941,2036,2131,2228,2324,2422,2572,2666,2745"
                    }
                }
            ]
        },
        {
            "outputFile": "D:\\AndroidStudioProjects\\wanghu\\app\\build\\intermediates\\res\\merged\\debug\\values-af_values-af.arsc.flat",
            "map": [
                {
                    "source": "C:\\Users\\salmo\\.gradle\\caches\\transforms-2\\files-2.1\\bb39ea0a726041ab478566c42daa0a7a\\core-1.3.1\\res\\values-af\\values-af.xml",
                    "from": {
                        "startLines": "2",
                        "startColumns": "4",
                        "startOffsets": "55",
                        "endColumns": "100",
                        "endOffsets": "151"
                    },
                    "to": {
                        "startLines": "30",
                        "startColumns": "4",
                        "startOffsets": "2858",
                        "endColumns": "100",
                        "endOffsets": "2954"
                    }
                },
                {
                    "source": "C:\\Users\\salmo\\.gradle\\caches\\transforms-2\\files-2.1\\f4c0d726fc0e5d830b8d8bc9f7d0a396\\appcompat-1.2.0\\res\\values-af\\values-af.xml",
                    "from": {
                        "startLines": "2,3,4,5,6,7,8,9,10,11,12,13,14,15,16,17,18,19,20,21,22,23,24,25,26,27,28,29",
                        "startColumns": "4,4,4,4,4,4,4,4,4,4,4,4,4,4,4,4,4,4,4,4,4,4,4,4,4,4,4,4",
                        "startOffsets": "105,213,309,415,500,603,721,798,874,965,1058,1153,1247,1346,1439,1534,1633,1728,1822,1903,2010,2115,2212,2320,2423,2525,2679,2777",
                        "endColumns": "107,95,105,84,102,117,76,75,90,92,94,93,98,92,94,98,94,93,80,106,104,96,107,102,101,153,97,80",
                        "endOffsets": "208,304,410,495,598,716,793,869,960,1053,1148,1242,1341,1434,1529,1628,1723,1817,1898,2005,2110,2207,2315,2418,2520,2674,2772,2853"
                    }
                }
            ]
        },
        {
            "outputFile": "D:\\AndroidStudioProjects\\wanghu\\app\\build\\intermediates\\res\\merged\\debug\\values-eu_values-eu.arsc.flat",
            "map": [
                {
                    "source": "C:\\Users\\salmo\\.gradle\\caches\\transforms-2\\files-2.1\\bb39ea0a726041ab478566c42daa0a7a\\core-1.3.1\\res\\values-eu\\values-eu.xml",
                    "from": {
                        "startLines": "2",
                        "startColumns": "4",
                        "startOffsets": "55",
                        "endColumns": "100",
                        "endOffsets": "151"
                    },
                    "to": {
                        "startLines": "30",
                        "startColumns": "4",
                        "startOffsets": "2933",
                        "endColumns": "100",
                        "endOffsets": "3029"
                    }
                },
                {
                    "source": "C:\\Users\\salmo\\.gradle\\caches\\transforms-2\\files-2.1\\f4c0d726fc0e5d830b8d8bc9f7d0a396\\appcompat-1.2.0\\res\\values-eu\\values-eu.xml",
                    "from": {
                        "startLines": "2,3,4,5,6,7,8,9,10,11,12,13,14,15,16,17,18,19,20,21,22,23,24,25,26,27,28,29",
                        "startColumns": "4,4,4,4,4,4,4,4,4,4,4,4,4,4,4,4,4,4,4,4,4,4,4,4,4,4,4,4",
                        "startOffsets": "105,214,312,422,508,614,738,824,905,997,1091,1187,1281,1382,1476,1572,1669,1761,1854,1936,2045,2154,2253,2362,2469,2580,2751,2850",
                        "endColumns": "108,97,109,85,105,123,85,80,91,93,95,93,100,93,95,96,91,92,81,108,108,98,108,106,110,170,98,82",
                        "endOffsets": "209,307,417,503,609,733,819,900,992,1086,1182,1276,1377,1471,1567,1664,1756,1849,1931,2040,2149,2248,2357,2464,2575,2746,2845,2928"
                    }
                }
            ]
        },
        {
            "outputFile": "D:\\AndroidStudioProjects\\wanghu\\app\\build\\intermediates\\res\\merged\\debug\\values-fi_values-fi.arsc.flat",
            "map": [
                {
                    "source": "C:\\Users\\salmo\\.gradle\\caches\\transforms-2\\files-2.1\\bb39ea0a726041ab478566c42daa0a7a\\core-1.3.1\\res\\values-fi\\values-fi.xml",
                    "from": {
                        "startLines": "2",
                        "startColumns": "4",
                        "startOffsets": "55",
                        "endColumns": "100",
                        "endOffsets": "151"
                    },
                    "to": {
                        "startLines": "30",
                        "startColumns": "4",
                        "startOffsets": "2856",
                        "endColumns": "100",
                        "endOffsets": "2952"
                    }
                },
                {
                    "source": "C:\\Users\\salmo\\.gradle\\caches\\transforms-2\\files-2.1\\f4c0d726fc0e5d830b8d8bc9f7d0a396\\appcompat-1.2.0\\res\\values-fi\\values-fi.xml",
                    "from": {
                        "startLines": "2,3,4,5,6,7,8,9,10,11,12,13,14,15,16,17,18,19,20,21,22,23,24,25,26,27,28,29",
                        "startColumns": "4,4,4,4,4,4,4,4,4,4,4,4,4,4,4,4,4,4,4,4,4,4,4,4,4,4,4,4",
                        "startOffsets": "105,213,313,422,508,613,731,817,896,987,1080,1175,1269,1363,1456,1552,1651,1742,1836,1916,2023,2124,2221,2327,2427,2525,2675,2775",
                        "endColumns": "107,99,108,85,104,117,85,78,90,92,94,93,93,92,95,98,90,93,79,106,100,96,105,99,97,149,99,80",
                        "endOffsets": "208,308,417,503,608,726,812,891,982,1075,1170,1264,1358,1451,1547,1646,1737,1831,1911,2018,2119,2216,2322,2422,2520,2670,2770,2851"
                    }
                }
            ]
        },
        {
            "outputFile": "D:\\AndroidStudioProjects\\wanghu\\app\\build\\intermediates\\res\\merged\\debug\\values-lo_values-lo.arsc.flat",
            "map": [
                {
                    "source": "C:\\Users\\salmo\\.gradle\\caches\\transforms-2\\files-2.1\\f4c0d726fc0e5d830b8d8bc9f7d0a396\\appcompat-1.2.0\\res\\values-lo\\values-lo.xml",
                    "from": {
                        "startLines": "2,3,4,5,6,7,8,9,10,11,12,13,14,15,16,17,18,19,20,21,22,23,24,25,26,27,28,29",
                        "startColumns": "4,4,4,4,4,4,4,4,4,4,4,4,4,4,4,4,4,4,4,4,4,4,4,4,4,4,4,4",
                        "startOffsets": "105,208,311,424,509,613,724,802,879,970,1063,1155,1249,1349,1442,1537,1633,1724,1815,1896,2003,2107,2205,2308,2412,2516,2673,2772",
                        "endColumns": "102,102,112,84,103,110,77,76,90,92,91,93,99,92,94,95,90,90,80,106,103,97,102,103,103,156,98,81",
                        "endOffsets": "203,306,419,504,608,719,797,874,965,1058,1150,1244,1344,1437,1532,1628,1719,1810,1891,1998,2102,2200,2303,2407,2511,2668,2767,2849"
                    }
                },
                {
                    "source": "C:\\Users\\salmo\\.gradle\\caches\\transforms-2\\files-2.1\\bb39ea0a726041ab478566c42daa0a7a\\core-1.3.1\\res\\values-lo\\values-lo.xml",
                    "from": {
                        "startLines": "2",
                        "startColumns": "4",
                        "startOffsets": "55",
                        "endColumns": "100",
                        "endOffsets": "151"
                    },
                    "to": {
                        "startLines": "30",
                        "startColumns": "4",
                        "startOffsets": "2854",
                        "endColumns": "100",
                        "endOffsets": "2950"
                    }
                }
            ]
        },
        {
            "outputFile": "D:\\AndroidStudioProjects\\wanghu\\app\\build\\intermediates\\res\\merged\\debug\\values-si_values-si.arsc.flat",
            "map": [
                {
                    "source": "C:\\Users\\salmo\\.gradle\\caches\\transforms-2\\files-2.1\\bb39ea0a726041ab478566c42daa0a7a\\core-1.3.1\\res\\values-si\\values-si.xml",
                    "from": {
                        "startLines": "2",
                        "startColumns": "4",
                        "startOffsets": "55",
                        "endColumns": "100",
                        "endOffsets": "151"
                    },
                    "to": {
                        "startLines": "30",
                        "startColumns": "4",
                        "startOffsets": "2903",
                        "endColumns": "100",
                        "endOffsets": "2999"
                    }
                },
                {
                    "source": "C:\\Users\\salmo\\.gradle\\caches\\transforms-2\\files-2.1\\f4c0d726fc0e5d830b8d8bc9f7d0a396\\appcompat-1.2.0\\res\\values-si\\values-si.xml",
                    "from": {
                        "startLines": "2,3,4,5,6,7,8,9,10,11,12,13,14,15,16,17,18,19,20,21,22,23,24,25,26,27,28,29",
                        "startColumns": "4,4,4,4,4,4,4,4,4,4,4,4,4,4,4,4,4,4,4,4,4,4,4,4,4,4,4,4",
                        "startOffsets": "105,221,328,435,518,623,739,829,915,1006,1099,1193,1287,1387,1480,1575,1669,1760,1851,1935,2044,2148,2246,2356,2456,2563,2722,2821",
                        "endColumns": "115,106,106,82,104,115,89,85,90,92,93,93,99,92,94,93,90,90,83,108,103,97,109,99,106,158,98,81",
                        "endOffsets": "216,323,430,513,618,734,824,910,1001,1094,1188,1282,1382,1475,1570,1664,1755,1846,1930,2039,2143,2241,2351,2451,2558,2717,2816,2898"
                    }
                }
            ]
        },
        {
            "outputFile": "D:\\AndroidStudioProjects\\wanghu\\app\\build\\intermediates\\res\\merged\\debug\\values-watch-v21_values-watch-v21.arsc.flat",
            "map": [
                {
                    "source": "C:\\Users\\salmo\\.gradle\\caches\\transforms-2\\files-2.1\\f4c0d726fc0e5d830b8d8bc9f7d0a396\\appcompat-1.2.0\\res\\values-watch-v21\\values-watch-v21.xml",
                    "from": {
                        "startLines": "2,6,10",
                        "startColumns": "4,4,4",
                        "startOffsets": "55,271,499",
                        "endLines": "5,9,13",
                        "endColumns": "12,12,12",
                        "endOffsets": "266,494,724"
                    }
                }
            ]
        },
        {
            "outputFile": "D:\\AndroidStudioProjects\\wanghu\\app\\build\\intermediates\\res\\merged\\debug\\values-vi_values-vi.arsc.flat",
            "map": [
                {
                    "source": "C:\\Users\\salmo\\.gradle\\caches\\transforms-2\\files-2.1\\f4c0d726fc0e5d830b8d8bc9f7d0a396\\appcompat-1.2.0\\res\\values-vi\\values-vi.xml",
                    "from": {
                        "startLines": "2,3,4,5,6,7,8,9,10,11,12,13,14,15,16,17,18,19,20,21,22,23,24,25,26,27,28,29",
                        "startColumns": "4,4,4,4,4,4,4,4,4,4,4,4,4,4,4,4,4,4,4,4,4,4,4,4,4,4,4,4",
                        "startOffsets": "105,212,314,423,507,610,729,807,883,974,1067,1162,1256,1356,1449,1544,1638,1729,1820,1904,2008,2116,2217,2322,2437,2542,2699,2798",
                        "endColumns": "106,101,108,83,102,118,77,75,90,92,94,93,99,92,94,93,90,90,83,103,107,100,104,114,104,156,98,84",
                        "endOffsets": "207,309,418,502,605,724,802,878,969,1062,1157,1251,1351,1444,1539,1633,1724,1815,1899,2003,2111,2212,2317,2432,2537,2694,2793,2878"
                    }
                },
                {
                    "source": "C:\\Users\\salmo\\.gradle\\caches\\transforms-2\\files-2.1\\bb39ea0a726041ab478566c42daa0a7a\\core-1.3.1\\res\\values-vi\\values-vi.xml",
                    "from": {
                        "startLines": "2",
                        "startColumns": "4",
                        "startOffsets": "55",
                        "endColumns": "100",
                        "endOffsets": "151"
                    },
                    "to": {
                        "startLines": "30",
                        "startColumns": "4",
                        "startOffsets": "2883",
                        "endColumns": "100",
                        "endOffsets": "2979"
                    }
                }
            ]
        },
        {
            "outputFile": "D:\\AndroidStudioProjects\\wanghu\\app\\build\\intermediates\\res\\merged\\debug\\values-kk_values-kk.arsc.flat",
            "map": [
                {
                    "source": "C:\\Users\\salmo\\.gradle\\caches\\transforms-2\\files-2.1\\bb39ea0a726041ab478566c42daa0a7a\\core-1.3.1\\res\\values-kk\\values-kk.xml",
                    "from": {
                        "startLines": "2",
                        "startColumns": "4",
                        "startOffsets": "55",
                        "endColumns": "100",
                        "endOffsets": "151"
                    },
                    "to": {
                        "startLines": "30",
                        "startColumns": "4",
                        "startOffsets": "2878",
                        "endColumns": "100",
                        "endOffsets": "2974"
                    }
                },
                {
                    "source": "C:\\Users\\salmo\\.gradle\\caches\\transforms-2\\files-2.1\\f4c0d726fc0e5d830b8d8bc9f7d0a396\\appcompat-1.2.0\\res\\values-kk\\values-kk.xml",
                    "from": {
                        "startLines": "2,3,4,5,6,7,8,9,10,11,12,13,14,15,16,17,18,19,20,21,22,23,24,25,26,27,28,29",
                        "startColumns": "4,4,4,4,4,4,4,4,4,4,4,4,4,4,4,4,4,4,4,4,4,4,4,4,4,4,4,4",
                        "startOffsets": "105,213,318,428,513,619,738,818,895,986,1079,1174,1268,1368,1461,1556,1653,1744,1835,1916,2021,2124,2222,2329,2435,2535,2701,2796",
                        "endColumns": "107,104,109,84,105,118,79,76,90,92,94,93,99,92,94,96,90,90,80,104,102,97,106,105,99,165,94,81",
                        "endOffsets": "208,313,423,508,614,733,813,890,981,1074,1169,1263,1363,1456,1551,1648,1739,1830,1911,2016,2119,2217,2324,2430,2530,2696,2791,2873"
                    }
                }
            ]
        },
        {
            "outputFile": "D:\\AndroidStudioProjects\\wanghu\\app\\build\\intermediates\\res\\merged\\debug\\values-fa_values-fa.arsc.flat",
            "map": [
                {
                    "source": "C:\\Users\\salmo\\.gradle\\caches\\transforms-2\\files-2.1\\f4c0d726fc0e5d830b8d8bc9f7d0a396\\appcompat-1.2.0\\res\\values-fa\\values-fa.xml",
                    "from": {
                        "startLines": "2,3,4,5,6,7,8,9,10,11,12,13,14,15,16,17,18,19,20,21,22,23,24,25,26,27,28,29",
                        "startColumns": "4,4,4,4,4,4,4,4,4,4,4,4,4,4,4,4,4,4,4,4,4,4,4,4,4,4,4,4",
                        "startOffsets": "105,215,316,427,511,612,727,807,884,977,1072,1164,1258,1360,1455,1552,1646,1739,1829,1911,2019,2123,2221,2327,2432,2537,2694,2795",
                        "endColumns": "109,100,110,83,100,114,79,76,92,94,91,93,101,94,96,93,92,89,81,107,103,97,105,104,104,156,100,81",
                        "endOffsets": "210,311,422,506,607,722,802,879,972,1067,1159,1253,1355,1450,1547,1641,1734,1824,1906,2014,2118,2216,2322,2427,2532,2689,2790,2872"
                    }
                },
                {
                    "source": "C:\\Users\\salmo\\.gradle\\caches\\transforms-2\\files-2.1\\bb39ea0a726041ab478566c42daa0a7a\\core-1.3.1\\res\\values-fa\\values-fa.xml",
                    "from": {
                        "startLines": "2",
                        "startColumns": "4",
                        "startOffsets": "55",
                        "endColumns": "100",
                        "endOffsets": "151"
                    },
                    "to": {
                        "startLines": "30",
                        "startColumns": "4",
                        "startOffsets": "2877",
                        "endColumns": "100",
                        "endOffsets": "2973"
                    }
                }
            ]
        },
        {
            "outputFile": "D:\\AndroidStudioProjects\\wanghu\\app\\build\\intermediates\\res\\merged\\debug\\values-my_values-my.arsc.flat",
            "map": [
                {
                    "source": "C:\\Users\\salmo\\.gradle\\caches\\transforms-2\\files-2.1\\bb39ea0a726041ab478566c42daa0a7a\\core-1.3.1\\res\\values-my\\values-my.xml",
                    "from": {
                        "startLines": "2",
                        "startColumns": "4",
                        "startOffsets": "55",
                        "endColumns": "100",
                        "endOffsets": "151"
                    },
                    "to": {
                        "startLines": "30",
                        "startColumns": "4",
                        "startOffsets": "2958",
                        "endColumns": "100",
                        "endOffsets": "3054"
                    }
                },
                {
                    "source": "C:\\Users\\salmo\\.gradle\\caches\\transforms-2\\files-2.1\\f4c0d726fc0e5d830b8d8bc9f7d0a396\\appcompat-1.2.0\\res\\values-my\\values-my.xml",
                    "from": {
                        "startLines": "2,3,4,5,6,7,8,9,10,11,12,13,14,15,16,17,18,19,20,21,22,23,24,25,26,27,28,29",
                        "startColumns": "4,4,4,4,4,4,4,4,4,4,4,4,4,4,4,4,4,4,4,4,4,4,4,4,4,4,4,4",
                        "startOffsets": "105,218,325,441,528,637,760,842,923,1014,1107,1202,1296,1396,1489,1584,1678,1769,1860,1945,2060,2169,2268,2394,2501,2609,2769,2872",
                        "endColumns": "112,106,115,86,108,122,81,80,90,92,94,93,99,92,94,93,90,90,84,114,108,98,125,106,107,159,102,85",
                        "endOffsets": "213,320,436,523,632,755,837,918,1009,1102,1197,1291,1391,1484,1579,1673,1764,1855,1940,2055,2164,2263,2389,2496,2604,2764,2867,2953"
                    }
                }
            ]
        },
        {
            "outputFile": "D:\\AndroidStudioProjects\\wanghu\\app\\build\\intermediates\\res\\merged\\debug\\values-ur_values-ur.arsc.flat",
            "map": [
                {
                    "source": "C:\\Users\\salmo\\.gradle\\caches\\transforms-2\\files-2.1\\bb39ea0a726041ab478566c42daa0a7a\\core-1.3.1\\res\\values-ur\\values-ur.xml",
                    "from": {
                        "startLines": "2",
                        "startColumns": "4",
                        "startOffsets": "55",
                        "endColumns": "100",
                        "endOffsets": "151"
                    },
                    "to": {
                        "startLines": "30",
                        "startColumns": "4",
                        "startOffsets": "2918",
                        "endColumns": "100",
                        "endOffsets": "3014"
                    }
                },
                {
                    "source": "C:\\Users\\salmo\\.gradle\\caches\\transforms-2\\files-2.1\\f4c0d726fc0e5d830b8d8bc9f7d0a396\\appcompat-1.2.0\\res\\values-ur\\values-ur.xml",
                    "from": {
                        "startLines": "2,3,4,5,6,7,8,9,10,11,12,13,14,15,16,17,18,19,20,21,22,23,24,25,26,27,28,29",
                        "startColumns": "4,4,4,4,4,4,4,4,4,4,4,4,4,4,4,4,4,4,4,4,4,4,4,4,4,4,4,4",
                        "startOffsets": "105,219,325,434,520,624,744,821,896,988,1082,1177,1271,1372,1466,1562,1656,1748,1840,1925,2033,2139,2241,2352,2453,2569,2734,2832",
                        "endColumns": "113,105,108,85,103,119,76,74,91,93,94,93,100,93,95,93,91,91,84,107,105,101,110,100,115,164,97,85",
                        "endOffsets": "214,320,429,515,619,739,816,891,983,1077,1172,1266,1367,1461,1557,1651,1743,1835,1920,2028,2134,2236,2347,2448,2564,2729,2827,2913"
                    }
                }
            ]
        },
        {
            "outputFile": "D:\\AndroidStudioProjects\\wanghu\\app\\build\\intermediates\\res\\merged\\debug\\values-lt_values-lt.arsc.flat",
            "map": [
                {
                    "source": "C:\\Users\\salmo\\.gradle\\caches\\transforms-2\\files-2.1\\f4c0d726fc0e5d830b8d8bc9f7d0a396\\appcompat-1.2.0\\res\\values-lt\\values-lt.xml",
                    "from": {
                        "startLines": "2,3,4,5,6,7,8,9,10,11,12,13,14,15,16,17,18,19,20,21,22,23,24,25,26,27,28,29",
                        "startColumns": "4,4,4,4,4,4,4,4,4,4,4,4,4,4,4,4,4,4,4,4,4,4,4,4,4,4,4,4",
                        "startOffsets": "105,221,325,438,525,627,749,832,912,1006,1102,1199,1295,1398,1494,1592,1688,1782,1876,1959,2068,2176,2276,2386,2491,2597,2773,2874",
                        "endColumns": "115,103,112,86,101,121,82,79,93,95,96,95,102,95,97,95,93,93,82,108,107,99,109,104,105,175,100,83",
                        "endOffsets": "216,320,433,520,622,744,827,907,1001,1097,1194,1290,1393,1489,1587,1683,1777,1871,1954,2063,2171,2271,2381,2486,2592,2768,2869,2953"
                    }
                },
                {
                    "source": "C:\\Users\\salmo\\.gradle\\caches\\transforms-2\\files-2.1\\bb39ea0a726041ab478566c42daa0a7a\\core-1.3.1\\res\\values-lt\\values-lt.xml",
                    "from": {
                        "startLines": "2",
                        "startColumns": "4",
                        "startOffsets": "55",
                        "endColumns": "100",
                        "endOffsets": "151"
                    },
                    "to": {
                        "startLines": "30",
                        "startColumns": "4",
                        "startOffsets": "2958",
                        "endColumns": "100",
                        "endOffsets": "3054"
                    }
                }
            ]
        },
        {
            "outputFile": "D:\\AndroidStudioProjects\\wanghu\\app\\build\\intermediates\\res\\merged\\debug\\values-sq_values-sq.arsc.flat",
            "map": [
                {
                    "source": "C:\\Users\\salmo\\.gradle\\caches\\transforms-2\\files-2.1\\f4c0d726fc0e5d830b8d8bc9f7d0a396\\appcompat-1.2.0\\res\\values-sq\\values-sq.xml",
                    "from": {
                        "startLines": "2,3,4,5,6,7,8,9,10,11,12,13,14,15,16,17,18,19,20,21,22,23,24,25,26,27,28,29",
                        "startColumns": "4,4,4,4,4,4,4,4,4,4,4,4,4,4,4,4,4,4,4,4,4,4,4,4,4,4,4,4",
                        "startOffsets": "105,219,319,431,517,623,746,828,906,997,1090,1185,1279,1380,1473,1568,1665,1756,1849,1930,2036,2140,2238,2344,2448,2550,2704,2801",
                        "endColumns": "113,99,111,85,105,122,81,77,90,92,94,93,100,92,94,96,90,92,80,105,103,97,105,103,101,153,96,81",
                        "endOffsets": "214,314,426,512,618,741,823,901,992,1085,1180,1274,1375,1468,1563,1660,1751,1844,1925,2031,2135,2233,2339,2443,2545,2699,2796,2878"
                    }
                },
                {
                    "source": "C:\\Users\\salmo\\.gradle\\caches\\transforms-2\\files-2.1\\bb39ea0a726041ab478566c42daa0a7a\\core-1.3.1\\res\\values-sq\\values-sq.xml",
                    "from": {
                        "startLines": "2",
                        "startColumns": "4",
                        "startOffsets": "55",
                        "endColumns": "100",
                        "endOffsets": "151"
                    },
                    "to": {
                        "startLines": "30",
                        "startColumns": "4",
                        "startOffsets": "2883",
                        "endColumns": "100",
                        "endOffsets": "2979"
                    }
                }
            ]
        },
        {
            "outputFile": "D:\\AndroidStudioProjects\\wanghu\\app\\build\\intermediates\\res\\merged\\debug\\values-zh-rCN_values-zh-rCN.arsc.flat",
            "map": [
                {
                    "source": "C:\\Users\\salmo\\.gradle\\caches\\transforms-2\\files-2.1\\f4c0d726fc0e5d830b8d8bc9f7d0a396\\appcompat-1.2.0\\res\\values-zh-rCN\\values-zh-rCN.xml",
                    "from": {
                        "startLines": "2,3,4,5,6,7,8,9,10,11,12,13,14,15,16,17,18,19,20,21,22,23,24,25,26,27,28,29",
                        "startColumns": "4,4,4,4,4,4,4,4,4,4,4,4,4,4,4,4,4,4,4,4,4,4,4,4,4,4,4,4",
                        "startOffsets": "105,200,295,395,477,574,680,757,832,923,1016,1113,1209,1303,1396,1491,1583,1674,1765,1843,1939,2034,2129,2226,2322,2420,2568,2662",
                        "endColumns": "94,94,99,81,96,105,76,74,90,92,96,95,93,92,94,91,90,90,77,95,94,94,96,95,97,147,93,78",
                        "endOffsets": "195,290,390,472,569,675,752,827,918,1011,1108,1204,1298,1391,1486,1578,1669,1760,1838,1934,2029,2124,2221,2317,2415,2563,2657,2736"
                    }
                },
                {
                    "source": "C:\\Users\\salmo\\.gradle\\caches\\transforms-2\\files-2.1\\bb39ea0a726041ab478566c42daa0a7a\\core-1.3.1\\res\\values-zh-rCN\\values-zh-rCN.xml",
                    "from": {
                        "startLines": "2",
                        "startColumns": "4",
                        "startOffsets": "55",
                        "endColumns": "100",
                        "endOffsets": "151"
                    },
                    "to": {
                        "startLines": "30",
                        "startColumns": "4",
                        "startOffsets": "2741",
                        "endColumns": "100",
                        "endOffsets": "2837"
                    }
                }
            ]
        },
        {
            "outputFile": "D:\\AndroidStudioProjects\\wanghu\\app\\build\\intermediates\\res\\merged\\debug\\values-mk_values-mk.arsc.flat",
            "map": [
                {
                    "source": "C:\\Users\\salmo\\.gradle\\caches\\transforms-2\\files-2.1\\bb39ea0a726041ab478566c42daa0a7a\\core-1.3.1\\res\\values-mk\\values-mk.xml",
                    "from": {
                        "startLines": "2",
                        "startColumns": "4",
                        "startOffsets": "55",
                        "endColumns": "100",
                        "endOffsets": "151"
                    },
                    "to": {
                        "startLines": "30",
                        "startColumns": "4",
                        "startOffsets": "2905",
                        "endColumns": "100",
                        "endOffsets": "3001"
                    }
                },
                {
                    "source": "C:\\Users\\salmo\\.gradle\\caches\\transforms-2\\files-2.1\\f4c0d726fc0e5d830b8d8bc9f7d0a396\\appcompat-1.2.0\\res\\values-mk\\values-mk.xml",
                    "from": {
                        "startLines": "2,3,4,5,6,7,8,9,10,11,12,13,14,15,16,17,18,19,20,21,22,23,24,25,26,27,28,29",
                        "startColumns": "4,4,4,4,4,4,4,4,4,4,4,4,4,4,4,4,4,4,4,4,4,4,4,4,4,4,4,4",
                        "startOffsets": "105,213,317,425,511,619,738,822,903,994,1087,1183,1277,1377,1470,1565,1661,1752,1843,1930,2036,2142,2243,2350,2462,2566,2722,2820",
                        "endColumns": "107,103,107,85,107,118,83,80,90,92,95,93,99,92,94,95,90,90,86,105,105,100,106,111,103,155,97,84",
                        "endOffsets": "208,312,420,506,614,733,817,898,989,1082,1178,1272,1372,1465,1560,1656,1747,1838,1925,2031,2137,2238,2345,2457,2561,2717,2815,2900"
                    }
                }
            ]
        },
        {
            "outputFile": "D:\\AndroidStudioProjects\\wanghu\\app\\build\\intermediates\\res\\merged\\debug\\values-v17_values-v17.arsc.flat",
            "map": [
                {
                    "source": "C:\\Users\\salmo\\.gradle\\caches\\transforms-2\\files-2.1\\f4c0d726fc0e5d830b8d8bc9f7d0a396\\appcompat-1.2.0\\res\\values-v17\\values-v17.xml",
                    "from": {
                        "startLines": "2,5,9,12,15,18,22,25,29,33,37,40,43,46,50,53,57",
                        "startColumns": "4,4,4,4,4,4,4,4,4,4,4,4,4,4,4,4,4",
                        "startOffsets": "55,228,456,614,764,936,1161,1331,1559,1783,2025,2196,2370,2539,2812,3012,3216",
                        "endLines": "4,8,11,14,17,21,24,28,32,36,39,42,45,49,52,56,60",
                        "endColumns": "12,12,12,12,12,12,12,12,12,12,12,12,12,12,12,12,12",
                        "endOffsets": "223,451,609,759,931,1156,1326,1554,1778,2020,2191,2365,2534,2807,3007,3211,3540"
                    }
                }
            ]
        },
        {
            "outputFile": "D:\\AndroidStudioProjects\\wanghu\\app\\build\\intermediates\\res\\merged\\debug\\values-hdpi-v4_values-hdpi-v4.arsc.flat",
            "map": [
                {
                    "source": "C:\\Users\\salmo\\.gradle\\caches\\transforms-2\\files-2.1\\f4c0d726fc0e5d830b8d8bc9f7d0a396\\appcompat-1.2.0\\res\\values-hdpi-v4\\values-hdpi-v4.xml",
                    "from": {
                        "startLines": "2",
                        "startColumns": "4",
                        "startOffsets": "55",
                        "endLines": "6",
                        "endColumns": "13",
                        "endOffsets": "327"
                    }
                }
            ]
        },
        {
            "outputFile": "D:\\AndroidStudioProjects\\wanghu\\app\\build\\intermediates\\res\\merged\\debug\\values_values.arsc.flat",
            "map": [
                {
                    "source": "D:\\AndroidStudioProjects\\wanghu\\app\\src\\main\\res\\values\\colors.xml",
                    "from": {
                        "startLines": "4,2,3",
                        "startColumns": "4,4,4",
                        "startOffsets": "157,57,105",
                        "endColumns": "45,46,50",
                        "endOffsets": "198,99,151"
                    },
                    "to": {
                        "startLines": "312,313,314",
                        "startColumns": "4,4,4",
                        "startOffsets": "14346,14392,14439",
                        "endColumns": "45,46,50",
                        "endOffsets": "14387,14434,14485"
                    }
                },
                {
                    "source": "D:\\AndroidStudioProjects\\wanghu\\app\\src\\main\\res\\values\\strings.xml",
                    "from": {
                        "startLines": "1",
                        "startColumns": "4",
                        "startOffsets": "17",
                        "endColumns": "43",
                        "endOffsets": "56"
                    },
                    "to": {
                        "startLines": "566",
                        "startColumns": "4",
                        "startOffsets": "30782",
                        "endColumns": "43",
                        "endOffsets": "30821"
                    }
                },
                {
                    "source": "C:\\Users\\salmo\\.gradle\\caches\\transforms-2\\files-2.1\\63dac4b0f8ef13947ce880083f712369\\jetified-appcompat-resources-1.2.0\\res\\values\\values.xml",
                    "from": {
                        "startLines": "2,29,36,47,74",
                        "startColumns": "4,4,4,4,4",
                        "startOffsets": "55,1702,2087,2684,4317",
                        "endLines": "28,35,46,73,78",
                        "endColumns": "24,24,24,24,24",
                        "endOffsets": "1697,2082,2679,4312,4582"
                    },
                    "to": {
                        "startLines": "2200,2227,2234,3313,3340",
                        "startColumns": "4,4,4,4,4",
                        "startOffsets": "141461,143108,143493,220740,222373",
                        "endLines": "2226,2233,2244,3339,3344",
                        "endColumns": "24,24,24,24,24",
                        "endOffsets": "143103,143488,144085,222368,222638"
                    }
                },
                {
                    "source": "C:\\Users\\salmo\\.gradle\\caches\\transforms-2\\files-2.1\\01ebbcc53ff1c876822b1ce7aa410125\\constraintlayout-2.0.4\\res\\values\\values.xml",
                    "from": {
                        "startLines": "2,3,8,9,17,18,19,20,21,22,23,24,28,29,30,31,39,47,48,49,54,55,60,65,66,67,72,73,78,79,84,85,86,92,93,94,99,104,105,106,110,111,112,113,116,117,120,123,124,125,126,127,130,133,134,135,136,141,144,147,148,149,154,155,156,159,162,163,166,169,172,175,176,177,180,183,184,189,190,195,198,201,202,203,204,205,206,207,208,209,210,225,226,227,228,229,235,236,237,240,245,246,247,248,257,263,264,268,269,270,271,280,360,284,285,286,287,288,289,290,291,292,293,294,295,300,301,302,303,304,305,306,312,313,319,326,338,339,340,341,342,359",
                        "startColumns": "4,4,4,4,4,4,4,4,4,4,4,4,4,4,4,4,4,4,4,4,4,4,4,4,4,4,4,4,4,4,4,4,4,4,4,4,4,4,4,4,4,4,4,4,4,4,4,4,4,4,4,4,4,4,4,4,4,4,4,4,4,4,4,4,4,4,4,4,4,4,4,4,4,4,4,4,4,4,4,4,4,4,4,4,4,4,4,4,4,4,4,4,4,4,4,4,4,4,4,4,4,4,4,4,4,4,4,4,4,4,4,4,4,4,4,4,4,4,4,4,4,4,4,4,4,4,4,4,4,4,4,4,4,4,4,4,4,4,4,4,4,4",
                        "startOffsets": "55,112,298,359,650,702,750,801,853,914,976,1022,1155,1207,1257,1308,1617,1929,1974,2033,2230,2287,2482,2663,2717,2774,2966,3024,3220,3276,3470,3527,3578,3800,3852,3907,4097,4273,4323,4379,4539,4600,4660,4730,4863,4931,5060,5186,5248,5313,5381,5448,5571,5696,5763,5828,5893,6074,6195,6316,6382,6449,6659,6728,6794,6919,7045,7112,7238,7365,7490,7617,7673,7738,7864,7987,8052,8260,8327,8507,8627,8747,8812,8874,8936,8998,9057,9117,9178,9239,9298,9949,10000,10049,10097,10155,10385,10432,10492,10598,10778,10824,10871,10923,11253,11491,11546,11685,11731,11786,11831,12172,37329,12309,16569,20215,20359,24706,25209,25629,26260,26912,26953,27007,27057,27679,28332,28830,31748,32094,32326,32466,32971,33101,33528,33923,34955,35187,35314,35420,35904,37026",
                        "endLines": "2,7,8,16,17,18,19,20,21,22,23,27,28,29,30,38,46,47,48,53,54,59,64,65,66,71,72,77,78,83,84,85,91,92,93,98,103,104,105,109,110,111,112,115,116,119,122,123,124,125,126,129,132,133,134,135,140,143,146,147,148,153,154,155,158,161,162,165,168,171,174,175,176,179,182,183,188,189,194,197,200,201,202,203,204,205,206,207,208,209,224,225,226,227,228,234,235,236,239,244,245,246,247,256,262,263,267,268,269,270,279,283,360,284,285,286,287,288,289,290,291,292,293,294,299,300,301,302,303,304,305,311,312,318,325,337,338,339,340,341,358,359",
                        "endColumns": "56,11,60,11,51,47,50,51,60,61,45,11,51,49,50,11,11,44,58,11,56,11,11,53,56,11,57,11,55,11,56,50,11,51,54,11,11,49,55,11,60,59,69,11,67,11,11,61,64,67,66,11,11,66,64,64,11,11,11,65,66,11,68,65,11,11,66,11,11,11,11,55,64,11,11,64,11,66,11,11,11,64,61,61,61,58,59,60,60,58,11,50,48,47,57,11,46,59,11,11,45,46,51,11,11,54,11,45,54,44,11,11,40,4259,3645,143,4346,502,419,630,651,40,53,49,382,652,497,2917,345,231,139,35,129,133,35,35,231,126,105,483,35,302",
                        "endOffsets": "107,293,354,645,697,745,796,848,909,971,1017,1150,1202,1252,1303,1612,1924,1969,2028,2225,2282,2477,2658,2712,2769,2961,3019,3215,3271,3465,3522,3573,3795,3847,3902,4092,4268,4318,4374,4534,4595,4655,4725,4858,4926,5055,5181,5243,5308,5376,5443,5566,5691,5758,5823,5888,6069,6190,6311,6377,6444,6654,6723,6789,6914,7040,7107,7233,7360,7485,7612,7668,7733,7859,7982,8047,8255,8322,8502,8622,8742,8807,8869,8931,8993,9052,9112,9173,9234,9293,9944,9995,10044,10092,10150,10380,10427,10487,10593,10773,10819,10866,10918,11248,11486,11541,11680,11726,11781,11826,12167,12304,37365,16564,20210,20354,24701,25204,25624,26255,26907,26948,27002,27052,27674,28327,28825,31743,32089,32321,32461,32966,33096,33523,33918,34950,35182,35309,35415,35899,37021,37324"
                    },
                    "to": {
                        "startLines": "2,3,8,9,17,18,19,20,21,22,23,24,28,29,30,31,39,48,49,50,55,56,61,66,67,68,73,74,79,80,85,86,87,93,94,95,100,105,108,109,113,114,115,116,119,120,123,126,127,128,129,130,133,136,137,138,139,144,147,150,151,152,157,158,159,162,165,166,169,172,175,178,179,180,183,186,187,192,193,198,201,204,205,206,207,208,209,210,211,212,213,228,229,230,231,232,238,239,240,243,248,249,251,252,261,267,268,272,273,274,275,284,518,2823,2824,2825,2826,2827,2965,2966,2967,2968,2969,2970,2971,2976,2977,2978,3211,3212,3213,3214,3220,3221,3227,3234,3256,3312,3345,3505,3506,3523",
                        "startColumns": "4,4,4,4,4,4,4,4,4,4,4,4,4,4,4,4,4,4,4,4,4,4,4,4,4,4,4,4,4,4,4,4,4,4,4,4,4,4,4,4,4,4,4,4,4,4,4,4,4,4,4,4,4,4,4,4,4,4,4,4,4,4,4,4,4,4,4,4,4,4,4,4,4,4,4,4,4,4,4,4,4,4,4,4,4,4,4,4,4,4,4,4,4,4,4,4,4,4,4,4,4,4,4,4,4,4,4,4,4,4,4,4,4,4,4,4,4,4,4,4,4,4,4,4,4,4,4,4,4,4,4,4,4,4,4,4,4,4,4,4,4,4",
                        "startOffsets": "105,162,348,409,700,752,800,851,903,964,1026,1072,1205,1257,1307,1358,1667,2034,2079,2138,2335,2392,2587,2768,2822,2879,3071,3129,3325,3381,3575,3632,3683,3905,3957,4012,4202,4378,4522,4578,4738,4799,4859,4929,5062,5130,5259,5385,5447,5512,5580,5647,5770,5895,5962,6027,6092,6273,6394,6515,6581,6648,6858,6927,6993,7118,7244,7311,7437,7564,7689,7816,7872,7937,8063,8186,8251,8459,8526,8706,8826,8946,9011,9073,9135,9197,9256,9316,9377,9438,9497,10148,10199,10248,10296,10354,10584,10631,10691,10797,10977,11023,11111,11163,11493,11731,11786,11925,11971,12026,12071,12412,27828,174675,178935,182581,182725,187072,195716,196136,196767,197419,197460,197514,197564,198186,198839,199337,213632,213978,214210,214350,214855,214985,215412,215807,217356,220613,222643,231881,232365,233487",
                        "endLines": "2,7,8,16,17,18,19,20,21,22,23,27,28,29,30,38,46,48,49,54,55,60,65,66,67,72,73,78,79,84,85,86,92,93,94,99,104,105,108,112,113,114,115,118,119,122,125,126,127,128,129,132,135,136,137,138,143,146,149,150,151,156,157,158,161,164,165,168,171,174,177,178,179,182,185,186,191,192,197,200,203,204,205,206,207,208,209,210,211,212,227,228,229,230,231,237,238,239,242,247,248,249,251,260,266,267,271,272,273,274,283,287,518,2823,2824,2825,2826,2827,2965,2966,2967,2968,2969,2970,2975,2976,2977,2978,3211,3212,3213,3219,3220,3226,3233,3245,3256,3312,3345,3505,3522,3523",
                        "endColumns": "56,11,60,11,51,47,50,51,60,61,45,11,51,49,50,11,11,44,58,11,56,11,11,53,56,11,57,11,55,11,56,50,11,51,54,11,11,49,55,11,60,59,69,11,67,11,11,61,64,67,66,11,11,66,64,64,11,11,11,65,66,11,68,65,11,11,66,11,11,11,11,55,64,11,11,64,11,66,11,11,11,64,61,61,61,58,59,60,60,58,11,50,48,47,57,11,46,59,11,11,45,46,51,11,11,54,11,45,54,44,11,11,40,4259,3645,143,4346,502,419,630,651,40,53,49,382,652,497,2917,345,231,139,35,129,133,35,35,231,126,105,483,35,302",
                        "endOffsets": "157,343,404,695,747,795,846,898,959,1021,1067,1200,1252,1302,1353,1662,1974,2074,2133,2330,2387,2582,2763,2817,2874,3066,3124,3320,3376,3570,3627,3678,3900,3952,4007,4197,4373,4423,4573,4733,4794,4854,4924,5057,5125,5254,5380,5442,5507,5575,5642,5765,5890,5957,6022,6087,6268,6389,6510,6576,6643,6853,6922,6988,7113,7239,7306,7432,7559,7684,7811,7867,7932,8058,8181,8246,8454,8521,8701,8821,8941,9006,9068,9130,9192,9251,9311,9372,9433,9492,10143,10194,10243,10291,10349,10579,10626,10686,10792,10972,11018,11065,11158,11488,11726,11781,11920,11966,12021,12066,12407,12544,27864,178930,182576,182720,187067,187570,196131,196762,197414,197455,197509,197559,198181,198834,199332,202250,213973,214205,214345,214850,214980,215407,215802,216834,217583,220735,222744,232360,233482,233785"
                    }
                },
                {
                    "source": "D:\\AndroidStudioProjects\\wanghu\\app\\src\\main\\res\\values\\styles.xml",
                    "from": {
                        "startLines": "3",
                        "startColumns": "4",
                        "startOffsets": "57",
                        "endLines": "8",
                        "endColumns": "12",
                        "endOffsets": "376"
                    },
                    "to": {
                        "startLines": "574",
                        "startColumns": "4",
                        "startOffsets": "31392",
                        "endLines": "579",
                        "endColumns": "12",
                        "endOffsets": "31706"
                    }
                },
                {
                    "source": "C:\\Users\\salmo\\.gradle\\caches\\transforms-2\\files-2.1\\f4c0d726fc0e5d830b8d8bc9f7d0a396\\appcompat-1.2.0\\res\\values\\values.xml",
                    "from": {
                        "startLines": "2,3,4,5,6,7,8,9,10,11,12,13,14,15,16,17,18,19,20,21,22,23,24,25,26,27,28,29,30,31,32,33,34,35,36,37,38,39,40,41,42,43,44,45,46,47,48,49,50,51,52,53,54,55,56,57,58,59,60,61,62,63,64,65,66,67,68,69,70,71,72,73,74,75,76,77,78,79,80,81,82,83,84,85,86,87,88,89,90,91,92,93,94,95,96,97,98,99,100,101,102,103,104,105,106,107,108,109,110,111,112,113,114,115,116,117,118,119,120,121,122,123,124,125,126,127,128,129,130,131,132,133,134,135,136,137,138,139,140,141,142,143,144,145,146,147,148,149,150,151,152,153,154,155,156,157,158,159,160,161,162,163,164,165,166,167,168,169,170,171,172,173,174,175,176,177,178,179,180,181,182,183,184,185,186,187,188,189,190,191,192,193,194,195,196,197,198,199,200,201,202,203,204,205,206,207,208,209,210,211,219,220,224,228,232,237,243,250,254,258,263,267,271,275,279,283,287,293,297,303,307,313,317,322,326,329,333,339,343,349,353,359,362,366,370,374,378,382,383,384,385,388,391,394,397,401,402,403,404,405,408,410,412,414,419,420,424,430,434,435,437,448,449,453,459,463,464,465,469,496,500,501,505,533,703,729,899,925,956,964,970,984,1006,1011,1016,1026,1035,1044,1048,1055,1063,1070,1071,1080,1083,1086,1090,1094,1098,1101,1102,1107,1112,1122,1127,1134,1140,1141,1144,1148,1153,1155,1157,1160,1163,1165,1169,1172,1179,1182,1185,1189,1191,1195,1197,1199,1201,1205,1213,1221,1233,1239,1248,1251,1262,1265,1266,1271,1272,1277,1346,1416,1417,1427,1436,1437,1439,1443,1446,1449,1452,1455,1458,1461,1464,1468,1471,1474,1477,1481,1484,1488,1492,1493,1494,1495,1496,1497,1498,1499,1500,1501,1502,1503,1504,1505,1506,1507,1508,1509,1510,1511,1512,1514,1516,1517,1518,1519,1520,1521,1522,1523,1525,1526,1528,1529,1531,1533,1534,1536,1537,1538,1539,1540,1541,1543,1544,1545,1546,1547,1548,1550,1552,1554,1555,1556,1557,1558,1559,1560,1561,1562,1563,1564,1565,1566,1568,1569,1570,1571,1572,1573,1574,1576,1580,1584,1585,1586,1587,1588,1589,1593,1594,1595,1596,1598,1600,1602,1604,1606,1607,1608,1609,1611,1613,1615,1616,1617,1618,1619,1620,1621,1622,1623,1624,1625,1626,1629,1630,1631,1632,1634,1636,1637,1639,1640,1642,1644,1646,1647,1648,1649,1650,1651,1652,1653,1654,1655,1656,1657,1659,1660,1661,1662,1664,1665,1666,1667,1668,1670,1672,1674,1676,1677,1678,1679,1680,1681,1682,1683,1684,1685,1686,1687,1688,1689,1690,1691,1774,1777,1780,1783,1797,1808,1818,1848,1875,1884,1959,2356,2361,2389,2407,2443,2449,2455,2478,2619,2639,2645,2649,2655,2692,2704,2770,2794,2863,2882,2908",
                        "startColumns": "4,4,4,4,4,4,4,4,4,4,4,4,4,4,4,4,4,4,4,4,4,4,4,4,4,4,4,4,4,4,4,4,4,4,4,4,4,4,4,4,4,4,4,4,4,4,4,4,4,4,4,4,4,4,4,4,4,4,4,4,4,4,4,4,4,4,4,4,4,4,4,4,4,4,4,4,4,4,4,4,4,4,4,4,4,4,4,4,4,4,4,4,4,4,4,4,4,4,4,4,4,4,4,4,4,4,4,4,4,4,4,4,4,4,4,4,4,4,4,4,4,4,4,4,4,4,4,4,4,4,4,4,4,4,4,4,4,4,4,4,4,4,4,4,4,4,4,4,4,4,4,4,4,4,4,4,4,4,4,4,4,4,4,4,4,4,4,4,4,4,4,4,4,4,4,4,4,4,4,4,4,4,4,4,4,4,4,4,4,4,4,4,4,4,4,4,4,4,4,4,4,4,4,4,4,4,4,4,4,4,4,4,4,4,4,4,4,4,4,4,4,4,4,4,4,4,4,4,4,4,4,4,4,4,4,4,4,4,4,4,4,4,4,4,4,4,4,4,4,4,4,4,4,4,4,4,4,4,4,4,4,4,4,4,4,4,4,4,4,4,4,4,4,4,4,4,4,4,4,4,4,4,4,4,4,4,4,4,4,4,4,4,4,4,4,4,4,4,4,4,4,4,4,4,4,4,4,4,4,4,4,4,4,4,4,4,4,4,4,4,4,4,4,4,4,4,4,4,4,4,4,4,4,4,4,4,4,4,4,4,4,4,4,4,4,4,4,4,4,4,4,4,4,4,4,4,4,4,4,4,4,4,4,4,4,4,4,4,4,4,4,4,4,4,4,4,4,4,4,4,4,4,4,4,4,4,4,4,4,4,4,4,4,4,4,4,4,4,4,4,4,4,4,4,4,4,4,4,4,4,4,4,4,4,4,4,4,4,4,4,4,4,4,4,4,4,4,4,4,4,4,4,4,4,4,4,4,4,4,4,4,4,4,4,4,4,4,4,4,4,4,4,4,4,4,4,4,4,4,4,4,4,4,4,4,4,4,4,4,4,4,4,4,4,4,4,4,4,4,4,4,4,4,4,4,4,4,4,4,4,4,4,4,4,4,4,4,4,4,4,4,4,4,4,4,4,4,4,4,4,4,4,4,4,4,4,4,4,4,4,4,4,4,4,4,4,4,4,4,4,4,4,4,4,4,4,4,4,4,4,4,4,4,4,4,4,4,4,4,4,4,4,4,4,4,4,4,4,4",
                        "startOffsets": "105,160,205,254,295,350,409,471,535,605,666,741,817,894,972,1057,1139,1215,1291,1368,1446,1552,1658,1737,1817,1874,1932,2006,2081,2146,2212,2272,2333,2405,2478,2545,2613,2672,2731,2790,2849,2908,2962,3016,3069,3123,3177,3231,3285,3359,3438,3511,3585,3656,3728,3800,3873,3930,3988,4061,4135,4209,4284,4356,4429,4499,4570,4630,4691,4760,4829,4899,4973,5049,5113,5190,5266,5343,5408,5477,5554,5629,5698,5766,5843,5909,5970,6067,6132,6201,6300,6371,6430,6488,6545,6604,6668,6739,6811,6883,6955,7027,7094,7162,7230,7289,7352,7416,7506,7597,7657,7723,7790,7856,7926,7990,8043,8110,8171,8238,8351,8409,8472,8537,8602,8677,8750,8822,8871,8932,8993,9054,9116,9180,9244,9308,9373,9436,9496,9557,9623,9682,9742,9804,9875,9935,10003,10089,10176,10266,10353,10441,10523,10606,10696,10787,10839,10897,10942,11008,11072,11129,11186,11240,11297,11345,11394,11445,11479,11526,11575,11621,11653,11717,11779,11839,11896,11970,12040,12118,12172,12242,12327,12375,12421,12482,12545,12611,12675,12746,12809,12874,12938,12999,13060,13112,13185,13259,13328,13403,13477,13551,13692,13762,13815,13893,13983,14071,14167,14257,14839,14928,15175,15456,15708,15993,16386,16863,17085,17307,17583,17810,18040,18270,18500,18730,18957,19376,19602,20027,20257,20685,20904,21187,21395,21526,21753,22179,22404,22831,23052,23477,23597,23873,24174,24498,24789,25103,25240,25371,25476,25718,25885,26089,26297,26568,26680,26792,26897,27014,27228,27374,27514,27600,27948,28036,28282,28700,28949,29031,29129,29746,29846,30098,30522,30777,30871,30960,31197,33249,33491,33593,33846,36030,47063,48579,59710,61238,62995,63621,64041,65102,66367,66623,66859,67406,67900,68505,68703,69283,69847,70222,70340,70878,71035,71231,71504,71760,71930,72071,72135,72500,72867,73543,73807,74145,74498,74592,74778,75084,75346,75471,75598,75837,76048,76167,76360,76537,76992,77173,77295,77554,77667,77854,77956,78063,78192,78467,78975,79471,80348,80642,81212,81361,82093,82265,82349,82685,82777,83055,88464,94016,94078,94708,95322,95413,95526,95755,95915,96067,96238,96404,96573,96740,96903,97146,97316,97489,97660,97934,98133,98338,98668,98752,98848,98944,99042,99142,99244,99346,99448,99550,99652,99752,99848,99960,100089,100212,100343,100474,100572,100686,100780,100920,101054,101150,101262,101362,101478,101574,101686,101786,101926,102062,102226,102356,102514,102664,102805,102949,103084,103196,103346,103474,103602,103738,103870,104000,104130,104242,104382,104528,104672,104810,104876,104966,105042,105146,105236,105338,105446,105554,105654,105734,105826,105924,106034,106086,106164,106270,106362,106466,106576,106698,106861,107018,107098,107198,107288,107398,107488,107729,107823,107929,108021,108121,108233,108347,108463,108579,108673,108787,108899,109001,109121,109243,109325,109429,109549,109675,109773,109867,109955,110067,110183,110305,110417,110592,110708,110794,110886,110998,111122,111189,111315,111383,111511,111655,111783,111852,111947,112062,112175,112274,112383,112494,112605,112706,112811,112911,113041,113132,113255,113349,113461,113547,113651,113747,113835,113953,114057,114161,114287,114375,114483,114583,114673,114783,114867,114969,115053,115107,115171,115277,115363,115473,115557,115677,120821,120939,121054,121186,121901,122593,123110,124709,126242,126630,131365,151627,151887,153397,154430,156443,156705,157061,157891,164673,165807,166101,166324,166651,168701,169349,173200,174402,178481,179696,181105",
                        "endLines": "2,3,4,5,6,7,8,9,10,11,12,13,14,15,16,17,18,19,20,21,22,23,24,25,26,27,28,29,30,31,32,33,34,35,36,37,38,39,40,41,42,43,44,45,46,47,48,49,50,51,52,53,54,55,56,57,58,59,60,61,62,63,64,65,66,67,68,69,70,71,72,73,74,75,76,77,78,79,80,81,82,83,84,85,86,87,88,89,90,91,92,93,94,95,96,97,98,99,100,101,102,103,104,105,106,107,108,109,110,111,112,113,114,115,116,117,118,119,120,121,122,123,124,125,126,127,128,129,130,131,132,133,134,135,136,137,138,139,140,141,142,143,144,145,146,147,148,149,150,151,152,153,154,155,156,157,158,159,160,161,162,163,164,165,166,167,168,169,170,171,172,173,174,175,176,177,178,179,180,181,182,183,184,185,186,187,188,189,190,191,192,193,194,195,196,197,198,199,200,201,202,203,204,205,206,207,208,209,210,218,219,223,227,231,236,242,249,253,257,262,266,270,274,278,282,286,292,296,302,306,312,316,321,325,328,332,338,342,348,352,358,361,365,369,373,377,381,382,383,384,387,390,393,396,400,401,402,403,404,407,409,411,413,418,419,423,429,433,434,436,447,448,452,458,462,463,464,468,495,499,500,504,532,702,728,898,924,955,963,969,983,1005,1010,1015,1025,1034,1043,1047,1054,1062,1069,1070,1079,1082,1085,1089,1093,1097,1100,1101,1106,1111,1121,1126,1133,1139,1140,1143,1147,1152,1154,1156,1159,1162,1164,1168,1171,1178,1181,1184,1188,1190,1194,1196,1198,1200,1204,1212,1220,1232,1238,1247,1250,1261,1264,1265,1270,1271,1276,1345,1415,1416,1426,1435,1436,1438,1442,1445,1448,1451,1454,1457,1460,1463,1467,1470,1473,1476,1480,1483,1487,1491,1492,1493,1494,1495,1496,1497,1498,1499,1500,1501,1502,1503,1504,1505,1506,1507,1508,1509,1510,1511,1513,1515,1516,1517,1518,1519,1520,1521,1522,1524,1525,1527,1528,1530,1532,1533,1535,1536,1537,1538,1539,1540,1542,1543,1544,1545,1546,1547,1549,1551,1553,1554,1555,1556,1557,1558,1559,1560,1561,1562,1563,1564,1565,1567,1568,1569,1570,1571,1572,1573,1575,1579,1583,1584,1585,1586,1587,1588,1592,1593,1594,1595,1597,1599,1601,1603,1605,1606,1607,1608,1610,1612,1614,1615,1616,1617,1618,1619,1620,1621,1622,1623,1624,1625,1628,1629,1630,1631,1633,1635,1636,1638,1639,1641,1643,1645,1646,1647,1648,1649,1650,1651,1652,1653,1654,1655,1656,1658,1659,1660,1661,1663,1664,1665,1666,1667,1669,1671,1673,1675,1676,1677,1678,1679,1680,1681,1682,1683,1684,1685,1686,1687,1688,1689,1690,1773,1776,1779,1782,1796,1807,1817,1847,1874,1883,1958,2355,2360,2388,2406,2442,2448,2454,2477,2618,2638,2644,2648,2654,2691,2703,2769,2793,2862,2881,2907,2916",
                        "endColumns": "54,44,48,40,54,58,61,63,69,60,74,75,76,77,84,81,75,75,76,77,105,105,78,79,56,57,73,74,64,65,59,60,71,72,66,67,58,58,58,58,58,53,53,52,53,53,53,53,73,78,72,73,70,71,71,72,56,57,72,73,73,74,71,72,69,70,59,60,68,68,69,73,75,63,76,75,76,64,68,76,74,68,67,76,65,60,96,64,68,98,70,58,57,56,58,63,70,71,71,71,71,66,67,67,58,62,63,89,90,59,65,66,65,69,63,52,66,60,66,112,57,62,64,64,74,72,71,48,60,60,60,61,63,63,63,64,62,59,60,65,58,59,61,70,59,67,85,86,89,86,87,81,82,89,90,51,57,44,65,63,56,56,53,56,47,48,50,33,46,48,45,31,63,61,59,56,73,69,77,53,69,84,47,45,60,62,65,63,70,62,64,63,60,60,51,72,73,68,74,73,73,140,69,52,77,89,87,95,89,12,88,12,12,12,12,12,12,12,12,12,12,12,12,12,12,12,12,12,12,12,12,12,12,12,12,12,12,12,12,12,12,12,12,12,12,12,12,136,130,104,12,12,12,12,12,111,111,104,116,12,12,12,12,12,87,12,12,12,81,12,12,99,12,12,12,93,88,12,12,12,101,12,12,12,12,12,12,12,12,12,12,12,12,12,12,12,12,12,12,12,12,117,12,12,12,12,12,12,12,63,12,12,12,12,12,12,93,12,12,12,12,12,12,12,12,12,12,12,12,12,12,12,12,12,12,12,12,12,12,12,12,12,12,12,12,83,12,91,12,12,12,61,12,12,90,12,12,12,12,12,12,12,12,12,12,12,12,12,12,12,12,12,83,95,95,97,99,101,101,101,101,101,99,95,111,128,122,130,130,97,113,93,12,12,95,111,99,115,95,111,99,12,135,12,129,12,12,140,12,134,111,149,127,127,12,131,129,129,111,139,12,12,12,65,89,75,103,89,101,107,107,99,79,91,97,12,51,77,105,91,103,109,12,12,12,79,99,89,109,89,12,93,105,91,12,12,12,12,12,93,113,111,12,12,12,81,103,119,125,97,93,87,111,115,121,111,12,115,85,91,12,12,66,12,67,12,12,12,68,94,114,112,98,108,110,110,100,104,99,12,90,122,93,12,85,103,95,87,12,12,12,12,87,107,99,89,109,83,101,83,53,63,105,85,109,83,119,24,24,24,24,24,24,24,24,24,24,24,24,24,24,24,24,24,24,24,24,24,24,24,24,24,24,24,24,24,24,24,24",
                        "endOffsets": "155,200,249,290,345,404,466,530,600,661,736,812,889,967,1052,1134,1210,1286,1363,1441,1547,1653,1732,1812,1869,1927,2001,2076,2141,2207,2267,2328,2400,2473,2540,2608,2667,2726,2785,2844,2903,2957,3011,3064,3118,3172,3226,3280,3354,3433,3506,3580,3651,3723,3795,3868,3925,3983,4056,4130,4204,4279,4351,4424,4494,4565,4625,4686,4755,4824,4894,4968,5044,5108,5185,5261,5338,5403,5472,5549,5624,5693,5761,5838,5904,5965,6062,6127,6196,6295,6366,6425,6483,6540,6599,6663,6734,6806,6878,6950,7022,7089,7157,7225,7284,7347,7411,7501,7592,7652,7718,7785,7851,7921,7985,8038,8105,8166,8233,8346,8404,8467,8532,8597,8672,8745,8817,8866,8927,8988,9049,9111,9175,9239,9303,9368,9431,9491,9552,9618,9677,9737,9799,9870,9930,9998,10084,10171,10261,10348,10436,10518,10601,10691,10782,10834,10892,10937,11003,11067,11124,11181,11235,11292,11340,11389,11440,11474,11521,11570,11616,11648,11712,11774,11834,11891,11965,12035,12113,12167,12237,12322,12370,12416,12477,12540,12606,12670,12741,12804,12869,12933,12994,13055,13107,13180,13254,13323,13398,13472,13546,13687,13757,13810,13888,13978,14066,14162,14252,14834,14923,15170,15451,15703,15988,16381,16858,17080,17302,17578,17805,18035,18265,18495,18725,18952,19371,19597,20022,20252,20680,20899,21182,21390,21521,21748,22174,22399,22826,23047,23472,23592,23868,24169,24493,24784,25098,25235,25366,25471,25713,25880,26084,26292,26563,26675,26787,26892,27009,27223,27369,27509,27595,27943,28031,28277,28695,28944,29026,29124,29741,29841,30093,30517,30772,30866,30955,31192,33244,33486,33588,33841,36025,47058,48574,59705,61233,62990,63616,64036,65097,66362,66618,66854,67401,67895,68500,68698,69278,69842,70217,70335,70873,71030,71226,71499,71755,71925,72066,72130,72495,72862,73538,73802,74140,74493,74587,74773,75079,75341,75466,75593,75832,76043,76162,76355,76532,76987,77168,77290,77549,77662,77849,77951,78058,78187,78462,78970,79466,80343,80637,81207,81356,82088,82260,82344,82680,82772,83050,88459,94011,94073,94703,95317,95408,95521,95750,95910,96062,96233,96399,96568,96735,96898,97141,97311,97484,97655,97929,98128,98333,98663,98747,98843,98939,99037,99137,99239,99341,99443,99545,99647,99747,99843,99955,100084,100207,100338,100469,100567,100681,100775,100915,101049,101145,101257,101357,101473,101569,101681,101781,101921,102057,102221,102351,102509,102659,102800,102944,103079,103191,103341,103469,103597,103733,103865,103995,104125,104237,104377,104523,104667,104805,104871,104961,105037,105141,105231,105333,105441,105549,105649,105729,105821,105919,106029,106081,106159,106265,106357,106461,106571,106693,106856,107013,107093,107193,107283,107393,107483,107724,107818,107924,108016,108116,108228,108342,108458,108574,108668,108782,108894,108996,109116,109238,109320,109424,109544,109670,109768,109862,109950,110062,110178,110300,110412,110587,110703,110789,110881,110993,111117,111184,111310,111378,111506,111650,111778,111847,111942,112057,112170,112269,112378,112489,112600,112701,112806,112906,113036,113127,113250,113344,113456,113542,113646,113742,113830,113948,114052,114156,114282,114370,114478,114578,114668,114778,114862,114964,115048,115102,115166,115272,115358,115468,115552,115672,120816,120934,121049,121181,121896,122588,123105,124704,126237,126625,131360,151622,151882,153392,154425,156438,156700,157056,157886,164668,165802,166096,166319,166646,168696,169344,173195,174397,178476,179691,181100,181574"
                    },
                    "to": {
                        "startLines": "47,106,107,250,288,289,290,291,292,293,294,295,296,297,300,301,302,303,304,305,306,307,308,309,310,311,315,316,317,318,319,320,321,322,323,324,325,326,327,328,329,330,331,332,333,334,335,336,339,340,341,342,343,344,345,346,347,348,349,350,351,352,353,354,355,356,357,358,359,360,361,362,363,364,365,366,367,368,369,370,371,372,373,374,375,376,377,378,379,380,381,382,383,384,385,386,387,388,389,390,391,392,393,394,395,396,397,398,399,400,401,402,403,404,405,406,407,408,409,410,411,412,413,414,415,416,417,418,419,420,421,422,423,424,425,426,427,428,429,430,431,432,433,434,435,436,444,445,446,447,448,449,450,451,452,468,469,470,471,472,473,474,475,511,512,513,514,515,519,520,521,533,534,535,536,537,539,540,541,542,543,544,545,546,547,548,549,550,551,552,553,554,555,556,557,558,559,560,561,562,563,564,565,567,569,570,571,572,573,580,588,589,593,597,601,606,612,619,623,627,632,636,640,644,648,652,656,662,666,672,676,682,686,691,695,698,702,708,712,718,722,728,731,735,739,743,747,751,752,753,754,757,760,763,766,770,771,772,773,774,777,779,781,783,788,789,793,799,803,804,806,817,818,822,828,832,833,834,838,865,869,870,874,902,1072,1098,1268,1294,1325,1333,1339,1353,1375,1380,1385,1395,1404,1413,1417,1424,1432,1439,1440,1449,1452,1455,1459,1463,1467,1470,1471,1476,1481,1491,1496,1503,1509,1510,1513,1517,1522,1524,1526,1529,1532,1534,1538,1541,1548,1551,1554,1558,1560,1564,1566,1568,1570,1574,1582,1590,1602,1608,1617,1620,1631,1634,1635,1640,1641,1646,1715,1785,1786,1796,1805,1806,1808,1812,1815,1818,1821,1824,1827,1830,1833,1837,1840,1843,1846,1850,1853,1857,1861,1862,1863,1864,1865,1866,1867,1868,1869,1870,1871,1872,1873,1874,1875,1876,1877,1878,1879,1880,1881,1883,1885,1886,1887,1888,1889,1890,1891,1892,1894,1895,1897,1898,1900,1902,1903,1905,1906,1907,1908,1909,1910,1912,1913,1914,1915,1916,1928,1930,1932,1934,1935,1936,1937,1938,1939,1940,1941,1942,1943,1944,1945,1946,1948,1949,1950,1951,1952,1953,1954,1956,1960,1964,1965,1966,1967,1968,1969,1973,1974,1975,1976,1978,1980,1982,1984,1986,1987,1988,1989,1991,1993,1995,1996,1997,1998,1999,2000,2001,2002,2003,2004,2005,2006,2009,2010,2011,2012,2014,2016,2017,2019,2020,2022,2024,2026,2027,2028,2029,2030,2031,2032,2033,2034,2035,2036,2037,2039,2040,2041,2042,2044,2045,2046,2047,2048,2050,2052,2054,2056,2057,2058,2059,2060,2061,2062,2063,2064,2065,2066,2067,2068,2069,2070,2073,2156,2159,2162,2165,2179,2190,2245,2275,2302,2311,2386,2783,2795,2828,2979,3015,3021,3027,3050,3191,3246,3252,3257,3263,3300,3346,3412,3436,3524,3543,3569",
                        "startColumns": "4,4,4,4,4,4,4,4,4,4,4,4,4,4,4,4,4,4,4,4,4,4,4,4,4,4,4,4,4,4,4,4,4,4,4,4,4,4,4,4,4,4,4,4,4,4,4,4,4,4,4,4,4,4,4,4,4,4,4,4,4,4,4,4,4,4,4,4,4,4,4,4,4,4,4,4,4,4,4,4,4,4,4,4,4,4,4,4,4,4,4,4,4,4,4,4,4,4,4,4,4,4,4,4,4,4,4,4,4,4,4,4,4,4,4,4,4,4,4,4,4,4,4,4,4,4,4,4,4,4,4,4,4,4,4,4,4,4,4,4,4,4,4,4,4,4,4,4,4,4,4,4,4,4,4,4,4,4,4,4,4,4,4,4,4,4,4,4,4,4,4,4,4,4,4,4,4,4,4,4,4,4,4,4,4,4,4,4,4,4,4,4,4,4,4,4,4,4,4,4,4,4,4,4,4,4,4,4,4,4,4,4,4,4,4,4,4,4,4,4,4,4,4,4,4,4,4,4,4,4,4,4,4,4,4,4,4,4,4,4,4,4,4,4,4,4,4,4,4,4,4,4,4,4,4,4,4,4,4,4,4,4,4,4,4,4,4,4,4,4,4,4,4,4,4,4,4,4,4,4,4,4,4,4,4,4,4,4,4,4,4,4,4,4,4,4,4,4,4,4,4,4,4,4,4,4,4,4,4,4,4,4,4,4,4,4,4,4,4,4,4,4,4,4,4,4,4,4,4,4,4,4,4,4,4,4,4,4,4,4,4,4,4,4,4,4,4,4,4,4,4,4,4,4,4,4,4,4,4,4,4,4,4,4,4,4,4,4,4,4,4,4,4,4,4,4,4,4,4,4,4,4,4,4,4,4,4,4,4,4,4,4,4,4,4,4,4,4,4,4,4,4,4,4,4,4,4,4,4,4,4,4,4,4,4,4,4,4,4,4,4,4,4,4,4,4,4,4,4,4,4,4,4,4,4,4,4,4,4,4,4,4,4,4,4,4,4,4,4,4,4,4,4,4,4,4,4,4,4,4,4,4,4,4,4,4,4,4,4,4,4,4,4,4,4,4,4,4,4,4,4,4,4,4,4,4,4,4,4,4,4,4,4,4,4,4,4,4,4,4,4,4,4,4,4,4,4,4,4,4,4,4,4,4,4,4,4,4,4,4,4,4,4,4,4,4,4,4,4,4,4,4,4,4,4,4,4,4,4,4,4,4,4,4,4,4,4,4,4,4,4,4,4,4,4,4,4,4,4",
                        "startOffsets": "1979,4428,4473,11070,12549,12604,12663,12725,12789,12859,12920,12995,13071,13148,13386,13471,13553,13629,13705,13782,13860,13966,14072,14151,14231,14288,14490,14564,14639,14704,14770,14830,14891,14963,15036,15103,15171,15230,15289,15348,15407,15466,15520,15574,15627,15681,15735,15789,15975,16049,16128,16201,16275,16346,16418,16490,16563,16620,16678,16751,16825,16899,16974,17046,17119,17189,17260,17320,17381,17450,17519,17589,17663,17739,17803,17880,17956,18033,18098,18167,18244,18319,18388,18456,18533,18599,18660,18757,18822,18891,18990,19061,19120,19178,19235,19294,19358,19429,19501,19573,19645,19717,19784,19852,19920,19979,20042,20106,20196,20287,20347,20413,20480,20546,20616,20680,20733,20800,20861,20928,21041,21099,21162,21227,21292,21367,21440,21512,21561,21622,21683,21744,21806,21870,21934,21998,22063,22126,22186,22247,22313,22372,22432,22494,22565,22625,23181,23267,23354,23444,23531,23619,23701,23784,23874,24943,24995,25053,25098,25164,25228,25285,25342,27519,27576,27624,27673,27724,27869,27916,27965,28571,28603,28667,28729,28789,28916,28990,29060,29138,29192,29262,29347,29395,29441,29502,29565,29631,29695,29766,29829,29894,29958,30019,30080,30132,30205,30279,30348,30423,30497,30571,30712,30826,30950,31028,31118,31206,31302,31711,32293,32382,32629,32910,33162,33447,33840,34317,34539,34761,35037,35264,35494,35724,35954,36184,36411,36830,37056,37481,37711,38139,38358,38641,38849,38980,39207,39633,39858,40285,40506,40931,41051,41327,41628,41952,42243,42557,42694,42825,42930,43172,43339,43543,43751,44022,44134,44246,44351,44468,44682,44828,44968,45054,45402,45490,45736,46154,46403,46485,46583,47200,47300,47552,47976,48231,48325,48414,48651,50703,50945,51047,51300,53484,64517,66033,77164,78692,80449,81075,81495,82556,83821,84077,84313,84860,85354,85959,86157,86737,87301,87676,87794,88332,88489,88685,88958,89214,89384,89525,89589,89954,90321,90997,91261,91599,91952,92046,92232,92538,92800,92925,93052,93291,93502,93621,93814,93991,94446,94627,94749,95008,95121,95308,95410,95517,95646,95921,96429,96925,97802,98096,98666,98815,99547,99719,99803,100139,100231,100509,105918,111470,111532,112162,112776,112867,112980,113209,113369,113521,113692,113858,114027,114194,114357,114600,114770,114943,115114,115388,115587,115792,116122,116206,116302,116398,116496,116596,116698,116800,116902,117004,117106,117206,117302,117414,117543,117666,117797,117928,118026,118140,118234,118374,118508,118604,118716,118816,118932,119028,119140,119240,119380,119516,119680,119810,119968,120118,120259,120403,120538,120650,120800,120928,121056,121192,121324,121454,121584,121696,122594,122740,122884,123022,123088,123178,123254,123358,123448,123550,123658,123766,123866,123946,124038,124136,124246,124298,124376,124482,124574,124678,124788,124910,125073,125230,125310,125410,125500,125610,125700,125941,126035,126141,126233,126333,126445,126559,126675,126791,126885,126999,127111,127213,127333,127455,127537,127641,127761,127887,127985,128079,128167,128279,128395,128517,128629,128804,128920,129006,129098,129210,129334,129401,129527,129595,129723,129867,129995,130064,130159,130274,130387,130486,130595,130706,130817,130918,131023,131123,131253,131344,131467,131561,131673,131759,131863,131959,132047,132165,132269,132373,132499,132587,132695,132795,132885,132995,133079,133181,133265,133319,133383,133489,133575,133685,133769,134028,139172,139290,139405,139537,140252,140944,144090,145689,147222,147610,152345,172607,173165,187575,202255,204268,204530,204886,205716,212498,216839,217133,217588,217915,219965,222749,226600,227802,233790,235005,236414",
                        "endLines": "47,106,107,250,288,289,290,291,292,293,294,295,296,297,300,301,302,303,304,305,306,307,308,309,310,311,315,316,317,318,319,320,321,322,323,324,325,326,327,328,329,330,331,332,333,334,335,336,339,340,341,342,343,344,345,346,347,348,349,350,351,352,353,354,355,356,357,358,359,360,361,362,363,364,365,366,367,368,369,370,371,372,373,374,375,376,377,378,379,380,381,382,383,384,385,386,387,388,389,390,391,392,393,394,395,396,397,398,399,400,401,402,403,404,405,406,407,408,409,410,411,412,413,414,415,416,417,418,419,420,421,422,423,424,425,426,427,428,429,430,431,432,433,434,435,436,444,445,446,447,448,449,450,451,452,468,469,470,471,472,473,474,475,511,512,513,514,515,519,520,521,533,534,535,536,537,539,540,541,542,543,544,545,546,547,548,549,550,551,552,553,554,555,556,557,558,559,560,561,562,563,564,565,567,569,570,571,572,573,587,588,592,596,600,605,611,618,622,626,631,635,639,643,647,651,655,661,665,671,675,681,685,690,694,697,701,707,711,717,721,727,730,734,738,742,746,750,751,752,753,756,759,762,765,769,770,771,772,773,776,778,780,782,787,788,792,798,802,803,805,816,817,821,827,831,832,833,837,864,868,869,873,901,1071,1097,1267,1293,1324,1332,1338,1352,1374,1379,1384,1394,1403,1412,1416,1423,1431,1438,1439,1448,1451,1454,1458,1462,1466,1469,1470,1475,1480,1490,1495,1502,1508,1509,1512,1516,1521,1523,1525,1528,1531,1533,1537,1540,1547,1550,1553,1557,1559,1563,1565,1567,1569,1573,1581,1589,1601,1607,1616,1619,1630,1633,1634,1639,1640,1645,1714,1784,1785,1795,1804,1805,1807,1811,1814,1817,1820,1823,1826,1829,1832,1836,1839,1842,1845,1849,1852,1856,1860,1861,1862,1863,1864,1865,1866,1867,1868,1869,1870,1871,1872,1873,1874,1875,1876,1877,1878,1879,1880,1882,1884,1885,1886,1887,1888,1889,1890,1891,1893,1894,1896,1897,1899,1901,1902,1904,1905,1906,1907,1908,1909,1911,1912,1913,1914,1915,1916,1929,1931,1933,1934,1935,1936,1937,1938,1939,1940,1941,1942,1943,1944,1945,1947,1948,1949,1950,1951,1952,1953,1955,1959,1963,1964,1965,1966,1967,1968,1972,1973,1974,1975,1977,1979,1981,1983,1985,1986,1987,1988,1990,1992,1994,1995,1996,1997,1998,1999,2000,2001,2002,2003,2004,2005,2008,2009,2010,2011,2013,2015,2016,2018,2019,2021,2023,2025,2026,2027,2028,2029,2030,2031,2032,2033,2034,2035,2036,2038,2039,2040,2041,2043,2044,2045,2046,2047,2049,2051,2053,2055,2056,2057,2058,2059,2060,2061,2062,2063,2064,2065,2066,2067,2068,2069,2070,2155,2158,2161,2164,2178,2189,2199,2274,2301,2310,2385,2782,2787,2822,2845,3014,3020,3026,3049,3190,3210,3251,3255,3262,3299,3311,3411,3435,3504,3542,3568,3577",
                        "endColumns": "54,44,48,40,54,58,61,63,69,60,74,75,76,77,84,81,75,75,76,77,105,105,78,79,56,57,73,74,64,65,59,60,71,72,66,67,58,58,58,58,58,53,53,52,53,53,53,53,73,78,72,73,70,71,71,72,56,57,72,73,73,74,71,72,69,70,59,60,68,68,69,73,75,63,76,75,76,64,68,76,74,68,67,76,65,60,96,64,68,98,70,58,57,56,58,63,70,71,71,71,71,66,67,67,58,62,63,89,90,59,65,66,65,69,63,52,66,60,66,112,57,62,64,64,74,72,71,48,60,60,60,61,63,63,63,64,62,59,60,65,58,59,61,70,59,67,85,86,89,86,87,81,82,89,90,51,57,44,65,63,56,56,53,56,47,48,50,33,46,48,45,31,63,61,59,56,73,69,77,53,69,84,47,45,60,62,65,63,70,62,64,63,60,60,51,72,73,68,74,73,73,140,69,52,77,89,87,95,89,12,88,12,12,12,12,12,12,12,12,12,12,12,12,12,12,12,12,12,12,12,12,12,12,12,12,12,12,12,12,12,12,12,12,12,12,12,12,136,130,104,12,12,12,12,12,111,111,104,116,12,12,12,12,12,87,12,12,12,81,12,12,99,12,12,12,93,88,12,12,12,101,12,12,12,12,12,12,12,12,12,12,12,12,12,12,12,12,12,12,12,12,117,12,12,12,12,12,12,12,63,12,12,12,12,12,12,93,12,12,12,12,12,12,12,12,12,12,12,12,12,12,12,12,12,12,12,12,12,12,12,12,12,12,12,12,83,12,91,12,12,12,61,12,12,90,12,12,12,12,12,12,12,12,12,12,12,12,12,12,12,12,12,83,95,95,97,99,101,101,101,101,101,99,95,111,128,122,130,130,97,113,93,12,12,95,111,99,115,95,111,99,12,135,12,129,12,12,140,12,134,111,149,127,127,12,131,129,129,111,139,12,12,12,65,89,75,103,89,101,107,107,99,79,91,97,12,51,77,105,91,103,109,12,12,12,79,99,89,109,89,12,93,105,91,12,12,12,12,12,93,113,111,12,12,12,81,103,119,125,97,93,87,111,115,121,111,12,115,85,91,12,12,66,12,67,12,12,12,68,94,114,112,98,108,110,110,100,104,99,12,90,122,93,12,85,103,95,87,12,12,12,12,87,107,99,89,109,83,101,83,53,63,105,85,109,83,119,24,24,24,24,24,24,24,24,24,24,24,24,24,24,24,24,24,24,24,24,24,24,24,24,24,24,24,24,24,24,24,24",
                        "endOffsets": "2029,4468,4517,11106,12599,12658,12720,12784,12854,12915,12990,13066,13143,13221,13466,13548,13624,13700,13777,13855,13961,14067,14146,14226,14283,14341,14559,14634,14699,14765,14825,14886,14958,15031,15098,15166,15225,15284,15343,15402,15461,15515,15569,15622,15676,15730,15784,15838,16044,16123,16196,16270,16341,16413,16485,16558,16615,16673,16746,16820,16894,16969,17041,17114,17184,17255,17315,17376,17445,17514,17584,17658,17734,17798,17875,17951,18028,18093,18162,18239,18314,18383,18451,18528,18594,18655,18752,18817,18886,18985,19056,19115,19173,19230,19289,19353,19424,19496,19568,19640,19712,19779,19847,19915,19974,20037,20101,20191,20282,20342,20408,20475,20541,20611,20675,20728,20795,20856,20923,21036,21094,21157,21222,21287,21362,21435,21507,21556,21617,21678,21739,21801,21865,21929,21993,22058,22121,22181,22242,22308,22367,22427,22489,22560,22620,22688,23262,23349,23439,23526,23614,23696,23779,23869,23960,24990,25048,25093,25159,25223,25280,25337,25391,27571,27619,27668,27719,27753,27911,27960,28006,28598,28662,28724,28784,28841,28985,29055,29133,29187,29257,29342,29390,29436,29497,29560,29626,29690,29761,29824,29889,29953,30014,30075,30127,30200,30274,30343,30418,30492,30566,30707,30777,30874,31023,31113,31201,31297,31387,32288,32377,32624,32905,33157,33442,33835,34312,34534,34756,35032,35259,35489,35719,35949,36179,36406,36825,37051,37476,37706,38134,38353,38636,38844,38975,39202,39628,39853,40280,40501,40926,41046,41322,41623,41947,42238,42552,42689,42820,42925,43167,43334,43538,43746,44017,44129,44241,44346,44463,44677,44823,44963,45049,45397,45485,45731,46149,46398,46480,46578,47195,47295,47547,47971,48226,48320,48409,48646,50698,50940,51042,51295,53479,64512,66028,77159,78687,80444,81070,81490,82551,83816,84072,84308,84855,85349,85954,86152,86732,87296,87671,87789,88327,88484,88680,88953,89209,89379,89520,89584,89949,90316,90992,91256,91594,91947,92041,92227,92533,92795,92920,93047,93286,93497,93616,93809,93986,94441,94622,94744,95003,95116,95303,95405,95512,95641,95916,96424,96920,97797,98091,98661,98810,99542,99714,99798,100134,100226,100504,105913,111465,111527,112157,112771,112862,112975,113204,113364,113516,113687,113853,114022,114189,114352,114595,114765,114938,115109,115383,115582,115787,116117,116201,116297,116393,116491,116591,116693,116795,116897,116999,117101,117201,117297,117409,117538,117661,117792,117923,118021,118135,118229,118369,118503,118599,118711,118811,118927,119023,119135,119235,119375,119511,119675,119805,119963,120113,120254,120398,120533,120645,120795,120923,121051,121187,121319,121449,121579,121691,121831,122735,122879,123017,123083,123173,123249,123353,123443,123545,123653,123761,123861,123941,124033,124131,124241,124293,124371,124477,124569,124673,124783,124905,125068,125225,125305,125405,125495,125605,125695,125936,126030,126136,126228,126328,126440,126554,126670,126786,126880,126994,127106,127208,127328,127450,127532,127636,127756,127882,127980,128074,128162,128274,128390,128512,128624,128799,128915,129001,129093,129205,129329,129396,129522,129590,129718,129862,129990,130059,130154,130269,130382,130481,130590,130701,130812,130913,131018,131118,131248,131339,131462,131556,131668,131754,131858,131954,132042,132160,132264,132368,132494,132582,132690,132790,132880,132990,133074,133176,133260,133314,133378,133484,133570,133680,133764,133884,139167,139285,139400,139532,140247,140939,141456,145684,147217,147605,152340,172602,172862,174670,188603,204263,204525,204881,205711,212493,213627,217128,217351,217910,219960,220608,226595,227797,231876,235000,236409,236883"
                    }
                },
                {
                    "source": "C:\\Users\\salmo\\.gradle\\caches\\transforms-2\\files-2.1\\bb39ea0a726041ab478566c42daa0a7a\\core-1.3.1\\res\\values\\values.xml",
                    "from": {
                        "startLines": "2,3,4,5,6,7,8,9,10,11,12,13,14,15,16,17,18,19,20,21,22,23,24,25,26,27,28,29,30,31,32,33,34,35,36,37,38,39,40,41,42,43,44,45,46,47,48,49,50,51,52,53,54,55,56,57,58,59,60,61,62,63,64,65,66,67,68,69,70,71,72,73,74,75,76,77,78,79,83,84,88,89,90,91,98,141,173,210",
                        "startColumns": "4,4,4,4,4,4,4,4,4,4,4,4,4,4,4,4,4,4,4,4,4,4,4,4,4,4,4,4,4,4,4,4,4,4,4,4,4,4,4,4,4,4,4,4,4,4,4,4,4,4,4,4,4,4,4,4,4,4,4,4,4,4,4,4,4,4,4,4,4,4,4,4,4,4,4,4,4,4,4,4,4,4,4,4,4,4,4,4",
                        "startOffsets": "55,127,215,284,347,417,485,557,627,688,762,835,896,957,1019,1083,1145,1206,1274,1374,1434,1500,1573,1642,1699,1751,1813,1885,1961,2026,2085,2144,2204,2264,2324,2384,2444,2504,2564,2624,2684,2744,2803,2863,2923,2983,3043,3103,3163,3223,3283,3343,3403,3462,3522,3582,3641,3700,3759,3818,3877,3936,3971,4006,4061,4124,4179,4237,4294,4344,4405,4462,4496,4531,4566,4636,4707,4824,5025,5135,5336,5465,5537,5604,5902,8808,10873,12633",
                        "endLines": "2,3,4,5,6,7,8,9,10,11,12,13,14,15,16,17,18,19,20,21,22,23,24,25,26,27,28,29,30,31,32,33,34,35,36,37,38,39,40,41,42,43,44,45,46,47,48,49,50,51,52,53,54,55,56,57,58,59,60,61,62,63,64,65,66,67,68,69,70,71,72,73,74,75,76,77,78,82,83,87,88,89,90,97,140,172,209,216",
                        "endColumns": "71,87,68,62,69,67,71,69,60,73,72,60,60,61,63,61,60,67,99,59,65,72,68,56,51,61,71,75,64,58,58,59,59,59,59,59,59,59,59,59,59,58,59,59,59,59,59,59,59,59,59,59,58,59,59,58,58,58,58,58,58,34,34,54,62,54,57,56,49,60,56,33,34,34,69,70,116,12,109,12,128,71,66,24,24,24,24,24",
                        "endOffsets": "122,210,279,342,412,480,552,622,683,757,830,891,952,1014,1078,1140,1201,1269,1369,1429,1495,1568,1637,1694,1746,1808,1880,1956,2021,2080,2139,2199,2259,2319,2379,2439,2499,2559,2619,2679,2739,2798,2858,2918,2978,3038,3098,3158,3218,3278,3338,3398,3457,3517,3577,3636,3695,3754,3813,3872,3931,3966,4001,4056,4119,4174,4232,4289,4339,4400,4457,4491,4526,4561,4631,4702,4819,5020,5130,5331,5460,5532,5599,5897,8803,10868,12628,13005"
                    },
                    "to": {
                        "startLines": "298,299,337,338,437,438,439,440,441,442,443,453,454,455,456,457,458,459,460,461,462,463,464,465,466,467,476,477,478,479,480,481,482,483,484,485,486,487,488,489,490,491,492,493,494,495,496,497,498,499,500,501,502,503,504,505,506,507,508,509,510,516,517,522,523,524,525,526,527,528,529,530,531,532,538,568,1917,1918,1922,1923,1927,2071,2072,2788,2846,2889,2921,2958",
                        "startColumns": "4,4,4,4,4,4,4,4,4,4,4,4,4,4,4,4,4,4,4,4,4,4,4,4,4,4,4,4,4,4,4,4,4,4,4,4,4,4,4,4,4,4,4,4,4,4,4,4,4,4,4,4,4,4,4,4,4,4,4,4,4,4,4,4,4,4,4,4,4,4,4,4,4,4,4,4,4,4,4,4,4,4,4,4,4,4,4,4",
                        "startOffsets": "13226,13298,15843,15912,22693,22763,22831,22903,22973,23034,23108,23965,24026,24087,24149,24213,24275,24336,24404,24504,24564,24630,24703,24772,24829,24881,25396,25468,25544,25609,25668,25727,25787,25847,25907,25967,26027,26087,26147,26207,26267,26327,26386,26446,26506,26566,26626,26686,26746,26806,26866,26926,26986,27045,27105,27165,27224,27283,27342,27401,27460,27758,27793,28011,28066,28129,28184,28242,28299,28349,28410,28467,28501,28536,28846,30879,121836,121953,122154,122264,122465,133889,133961,172867,188608,191514,193579,195339",
                        "endLines": "298,299,337,338,437,438,439,440,441,442,443,453,454,455,456,457,458,459,460,461,462,463,464,465,466,467,476,477,478,479,480,481,482,483,484,485,486,487,488,489,490,491,492,493,494,495,496,497,498,499,500,501,502,503,504,505,506,507,508,509,510,516,517,522,523,524,525,526,527,528,529,530,531,532,538,568,1917,1921,1922,1926,1927,2071,2072,2794,2888,2920,2957,2964",
                        "endColumns": "71,87,68,62,69,67,71,69,60,73,72,60,60,61,63,61,60,67,99,59,65,72,68,56,51,61,71,75,64,58,58,59,59,59,59,59,59,59,59,59,59,58,59,59,59,59,59,59,59,59,59,59,58,59,59,58,58,58,58,58,58,34,34,54,62,54,57,56,49,60,56,33,34,34,69,70,116,12,109,12,128,71,66,24,24,24,24,24",
                        "endOffsets": "13293,13381,15907,15970,22758,22826,22898,22968,23029,23103,23176,24021,24082,24144,24208,24270,24331,24399,24499,24559,24625,24698,24767,24824,24876,24938,25463,25539,25604,25663,25722,25782,25842,25902,25962,26022,26082,26142,26202,26262,26322,26381,26441,26501,26561,26621,26681,26741,26801,26861,26921,26981,27040,27100,27160,27219,27278,27337,27396,27455,27514,27788,27823,28061,28124,28179,28237,28294,28344,28405,28462,28496,28531,28566,28911,30945,121948,122149,122259,122460,122589,133956,134023,173160,191509,193574,195334,195711"
                    }
                }
            ]
        },
        {
            "outputFile": "D:\\AndroidStudioProjects\\wanghu\\app\\build\\intermediates\\res\\merged\\debug\\values-be_values-be.arsc.flat",
            "map": [
                {
                    "source": "C:\\Users\\salmo\\.gradle\\caches\\transforms-2\\files-2.1\\bb39ea0a726041ab478566c42daa0a7a\\core-1.3.1\\res\\values-be\\values-be.xml",
                    "from": {
                        "startLines": "2",
                        "startColumns": "4",
                        "startOffsets": "55",
                        "endColumns": "100",
                        "endOffsets": "151"
                    },
                    "to": {
                        "startLines": "30",
                        "startColumns": "4",
                        "startOffsets": "2917",
                        "endColumns": "100",
                        "endOffsets": "3013"
                    }
                },
                {
                    "source": "C:\\Users\\salmo\\.gradle\\caches\\transforms-2\\files-2.1\\f4c0d726fc0e5d830b8d8bc9f7d0a396\\appcompat-1.2.0\\res\\values-be\\values-be.xml",
                    "from": {
                        "startLines": "2,3,4,5,6,7,8,9,10,11,12,13,14,15,16,17,18,19,20,21,22,23,24,25,26,27,28,29",
                        "startColumns": "4,4,4,4,4,4,4,4,4,4,4,4,4,4,4,4,4,4,4,4,4,4,4,4,4,4,4,4",
                        "startOffsets": "105,225,328,444,530,635,754,834,911,1003,1097,1192,1286,1381,1475,1571,1666,1758,1850,1931,2037,2142,2240,2348,2454,2562,2735,2835",
                        "endColumns": "119,102,115,85,104,118,79,76,91,93,94,93,94,93,95,94,91,91,80,105,104,97,107,105,107,172,99,81",
                        "endOffsets": "220,323,439,525,630,749,829,906,998,1092,1187,1281,1376,1470,1566,1661,1753,1845,1926,2032,2137,2235,2343,2449,2557,2730,2830,2912"
                    }
                }
            ]
        },
        {
            "outputFile": "D:\\AndroidStudioProjects\\wanghu\\app\\build\\intermediates\\res\\merged\\debug\\values-th_values-th.arsc.flat",
            "map": [
                {
                    "source": "C:\\Users\\salmo\\.gradle\\caches\\transforms-2\\files-2.1\\bb39ea0a726041ab478566c42daa0a7a\\core-1.3.1\\res\\values-th\\values-th.xml",
                    "from": {
                        "startLines": "2",
                        "startColumns": "4",
                        "startOffsets": "55",
                        "endColumns": "100",
                        "endOffsets": "151"
                    },
                    "to": {
                        "startLines": "30",
                        "startColumns": "4",
                        "startOffsets": "2816",
                        "endColumns": "100",
                        "endOffsets": "2912"
                    }
                },
                {
                    "source": "C:\\Users\\salmo\\.gradle\\caches\\transforms-2\\files-2.1\\f4c0d726fc0e5d830b8d8bc9f7d0a396\\appcompat-1.2.0\\res\\values-th\\values-th.xml",
                    "from": {
                        "startLines": "2,3,4,5,6,7,8,9,10,11,12,13,14,15,16,17,18,19,20,21,22,23,24,25,26,27,28,29",
                        "startColumns": "4,4,4,4,4,4,4,4,4,4,4,4,4,4,4,4,4,4,4,4,4,4,4,4,4,4,4,4",
                        "startOffsets": "105,210,303,411,496,598,708,786,863,954,1047,1138,1232,1332,1425,1520,1614,1705,1796,1877,1980,2078,2176,2279,2385,2486,2639,2734",
                        "endColumns": "104,92,107,84,101,109,77,76,90,92,90,93,99,92,94,93,90,90,80,102,97,97,102,105,100,152,94,81",
                        "endOffsets": "205,298,406,491,593,703,781,858,949,1042,1133,1227,1327,1420,1515,1609,1700,1791,1872,1975,2073,2171,2274,2380,2481,2634,2729,2811"
                    }
                }
            ]
        },
        {
            "outputFile": "D:\\AndroidStudioProjects\\wanghu\\app\\build\\intermediates\\res\\merged\\debug\\values-it_values-it.arsc.flat",
            "map": [
                {
                    "source": "C:\\Users\\salmo\\.gradle\\caches\\transforms-2\\files-2.1\\f4c0d726fc0e5d830b8d8bc9f7d0a396\\appcompat-1.2.0\\res\\values-it\\values-it.xml",
                    "from": {
                        "startLines": "2,3,4,5,6,7,8,9,10,11,12,13,14,15,16,17,18,19,20,21,22,23,24,25,26,27,28,29",
                        "startColumns": "4,4,4,4,4,4,4,4,4,4,4,4,4,4,4,4,4,4,4,4,4,4,4,4,4,4,4,4",
                        "startOffsets": "105,210,313,422,506,611,730,808,883,975,1069,1162,1256,1357,1451,1548,1643,1735,1827,1908,2014,2121,2219,2323,2429,2536,2699,2799",
                        "endColumns": "104,102,108,83,104,118,77,74,91,93,92,93,100,93,96,94,91,91,80,105,106,97,103,105,106,162,99,81",
                        "endOffsets": "205,308,417,501,606,725,803,878,970,1064,1157,1251,1352,1446,1543,1638,1730,1822,1903,2009,2116,2214,2318,2424,2531,2694,2794,2876"
                    }
                },
                {
                    "source": "C:\\Users\\salmo\\.gradle\\caches\\transforms-2\\files-2.1\\bb39ea0a726041ab478566c42daa0a7a\\core-1.3.1\\res\\values-it\\values-it.xml",
                    "from": {
                        "startLines": "2",
                        "startColumns": "4",
                        "startOffsets": "55",
                        "endColumns": "100",
                        "endOffsets": "151"
                    },
                    "to": {
                        "startLines": "30",
                        "startColumns": "4",
                        "startOffsets": "2881",
                        "endColumns": "100",
                        "endOffsets": "2977"
                    }
                }
            ]
        },
        {
            "outputFile": "D:\\AndroidStudioProjects\\wanghu\\app\\build\\intermediates\\res\\merged\\debug\\values-ml_values-ml.arsc.flat",
            "map": [
                {
                    "source": "C:\\Users\\salmo\\.gradle\\caches\\transforms-2\\files-2.1\\f4c0d726fc0e5d830b8d8bc9f7d0a396\\appcompat-1.2.0\\res\\values-ml\\values-ml.xml",
                    "from": {
                        "startLines": "2,3,4,5,6,7,8,9,10,11,12,13,14,15,16,17,18,19,20,21,22,23,24,25,26,27,28,29",
                        "startColumns": "4,4,4,4,4,4,4,4,4,4,4,4,4,4,4,4,4,4,4,4,4,4,4,4,4,4,4,4",
                        "startOffsets": "105,212,318,429,520,625,747,825,900,991,1084,1185,1279,1379,1473,1568,1667,1758,1849,1931,2040,2144,2243,2355,2467,2588,2753,2854",
                        "endColumns": "106,105,110,90,104,121,77,74,90,92,100,93,99,93,94,98,90,90,81,108,103,98,111,111,120,164,100,82",
                        "endOffsets": "207,313,424,515,620,742,820,895,986,1079,1180,1274,1374,1468,1563,1662,1753,1844,1926,2035,2139,2238,2350,2462,2583,2748,2849,2932"
                    }
                },
                {
                    "source": "C:\\Users\\salmo\\.gradle\\caches\\transforms-2\\files-2.1\\bb39ea0a726041ab478566c42daa0a7a\\core-1.3.1\\res\\values-ml\\values-ml.xml",
                    "from": {
                        "startLines": "2",
                        "startColumns": "4",
                        "startOffsets": "55",
                        "endColumns": "100",
                        "endOffsets": "151"
                    },
                    "to": {
                        "startLines": "30",
                        "startColumns": "4",
                        "startOffsets": "2937",
                        "endColumns": "100",
                        "endOffsets": "3033"
                    }
                }
            ]
        },
        {
            "outputFile": "D:\\AndroidStudioProjects\\wanghu\\app\\build\\intermediates\\res\\merged\\debug\\values-tr_values-tr.arsc.flat",
            "map": [
                {
                    "source": "C:\\Users\\salmo\\.gradle\\caches\\transforms-2\\files-2.1\\bb39ea0a726041ab478566c42daa0a7a\\core-1.3.1\\res\\values-tr\\values-tr.xml",
                    "from": {
                        "startLines": "2",
                        "startColumns": "4",
                        "startOffsets": "55",
                        "endColumns": "100",
                        "endOffsets": "151"
                    },
                    "to": {
                        "startLines": "30",
                        "startColumns": "4",
                        "startOffsets": "2877",
                        "endColumns": "100",
                        "endOffsets": "2973"
                    }
                },
                {
                    "source": "C:\\Users\\salmo\\.gradle\\caches\\transforms-2\\files-2.1\\f4c0d726fc0e5d830b8d8bc9f7d0a396\\appcompat-1.2.0\\res\\values-tr\\values-tr.xml",
                    "from": {
                        "startLines": "2,3,4,5,6,7,8,9,10,11,12,13,14,15,16,17,18,19,20,21,22,23,24,25,26,27,28,29",
                        "startColumns": "4,4,4,4,4,4,4,4,4,4,4,4,4,4,4,4,4,4,4,4,4,4,4,4,4,4,4,4",
                        "startOffsets": "105,219,318,430,515,621,741,821,896,987,1080,1172,1266,1366,1459,1561,1656,1747,1838,1917,2024,2128,2224,2331,2434,2543,2699,2797",
                        "endColumns": "113,98,111,84,105,119,79,74,90,92,91,93,99,92,101,94,90,90,78,106,103,95,106,102,108,155,97,79",
                        "endOffsets": "214,313,425,510,616,736,816,891,982,1075,1167,1261,1361,1454,1556,1651,1742,1833,1912,2019,2123,2219,2326,2429,2538,2694,2792,2872"
                    }
                }
            ]
        },
        {
            "outputFile": "D:\\AndroidStudioProjects\\wanghu\\app\\build\\intermediates\\res\\merged\\debug\\values-az_values-az.arsc.flat",
            "map": [
                {
                    "source": "C:\\Users\\salmo\\.gradle\\caches\\transforms-2\\files-2.1\\bb39ea0a726041ab478566c42daa0a7a\\core-1.3.1\\res\\values-az\\values-az.xml",
                    "from": {
                        "startLines": "2",
                        "startColumns": "4",
                        "startOffsets": "55",
                        "endColumns": "100",
                        "endOffsets": "151"
                    },
                    "to": {
                        "startLines": "30",
                        "startColumns": "4",
                        "startOffsets": "2897",
                        "endColumns": "100",
                        "endOffsets": "2993"
                    }
                },
                {
                    "source": "C:\\Users\\salmo\\.gradle\\caches\\transforms-2\\files-2.1\\f4c0d726fc0e5d830b8d8bc9f7d0a396\\appcompat-1.2.0\\res\\values-az\\values-az.xml",
                    "from": {
                        "startLines": "2,3,4,5,6,7,8,9,10,11,12,13,14,15,16,17,18,19,20,21,22,23,24,25,26,27,28,29",
                        "startColumns": "4,4,4,4,4,4,4,4,4,4,4,4,4,4,4,4,4,4,4,4,4,4,4,4,4,4,4,4",
                        "startOffsets": "105,215,316,426,514,621,735,817,895,986,1079,1173,1272,1372,1465,1560,1654,1745,1837,1922,2027,2133,2233,2342,2447,2549,2707,2813",
                        "endColumns": "109,100,109,87,106,113,81,77,90,92,93,98,99,92,94,93,90,91,84,104,105,99,108,104,101,157,105,83",
                        "endOffsets": "210,311,421,509,616,730,812,890,981,1074,1168,1267,1367,1460,1555,1649,1740,1832,1917,2022,2128,2228,2337,2442,2544,2702,2808,2892"
                    }
                }
            ]
        },
        {
            "outputFile": "D:\\AndroidStudioProjects\\wanghu\\app\\build\\intermediates\\res\\merged\\debug\\values-xlarge-v4_values-xlarge-v4.arsc.flat",
            "map": [
                {
                    "source": "C:\\Users\\salmo\\.gradle\\caches\\transforms-2\\files-2.1\\f4c0d726fc0e5d830b8d8bc9f7d0a396\\appcompat-1.2.0\\res\\values-xlarge-v4\\values-xlarge-v4.xml",
                    "from": {
                        "startLines": "2,3,4,5,6,7",
                        "startColumns": "4,4,4,4,4,4",
                        "startOffsets": "55,126,197,267,337,405",
                        "endColumns": "70,70,69,69,67,67",
                        "endOffsets": "121,192,262,332,400,468"
                    }
                }
            ]
        },
        {
            "outputFile": "D:\\AndroidStudioProjects\\wanghu\\app\\build\\intermediates\\res\\merged\\debug\\values-bn_values-bn.arsc.flat",
            "map": [
                {
                    "source": "C:\\Users\\salmo\\.gradle\\caches\\transforms-2\\files-2.1\\f4c0d726fc0e5d830b8d8bc9f7d0a396\\appcompat-1.2.0\\res\\values-bn\\values-bn.xml",
                    "from": {
                        "startLines": "2,3,4,5,6,7,8,9,10,11,12,13,14,15,16,17,18,19,20,21,22,23,24,25,26,27,28,29",
                        "startColumns": "4,4,4,4,4,4,4,4,4,4,4,4,4,4,4,4,4,4,4,4,4,4,4,4,4,4,4,4",
                        "startOffsets": "105,213,319,425,514,619,740,823,905,996,1089,1183,1277,1377,1470,1565,1659,1750,1841,1927,2037,2141,2244,2352,2460,2565,2730,2835",
                        "endColumns": "107,105,105,88,104,120,82,81,90,92,93,93,99,92,94,93,90,90,85,109,103,102,107,107,104,164,104,86",
                        "endOffsets": "208,314,420,509,614,735,818,900,991,1084,1178,1272,1372,1465,1560,1654,1745,1836,1922,2032,2136,2239,2347,2455,2560,2725,2830,2917"
                    }
                },
                {
                    "source": "C:\\Users\\salmo\\.gradle\\caches\\transforms-2\\files-2.1\\bb39ea0a726041ab478566c42daa0a7a\\core-1.3.1\\res\\values-bn\\values-bn.xml",
                    "from": {
                        "startLines": "2",
                        "startColumns": "4",
                        "startOffsets": "55",
                        "endColumns": "100",
                        "endOffsets": "151"
                    },
                    "to": {
                        "startLines": "30",
                        "startColumns": "4",
                        "startOffsets": "2922",
                        "endColumns": "100",
                        "endOffsets": "3018"
                    }
                }
            ]
        },
        {
            "outputFile": "D:\\AndroidStudioProjects\\wanghu\\app\\build\\intermediates\\res\\merged\\debug\\values-en-rCA_values-en-rCA.arsc.flat",
            "map": [
                {
                    "source": "C:\\Users\\salmo\\.gradle\\caches\\transforms-2\\files-2.1\\bb39ea0a726041ab478566c42daa0a7a\\core-1.3.1\\res\\values-en-rCA\\values-en-rCA.xml",
                    "from": {
                        "startLines": "2",
                        "startColumns": "4",
                        "startOffsets": "55",
                        "endColumns": "100",
                        "endOffsets": "151"
                    },
                    "to": {
                        "startLines": "30",
                        "startColumns": "4",
                        "startOffsets": "2845",
                        "endColumns": "100",
                        "endOffsets": "2941"
                    }
                },
                {
                    "source": "C:\\Users\\salmo\\.gradle\\caches\\transforms-2\\files-2.1\\f4c0d726fc0e5d830b8d8bc9f7d0a396\\appcompat-1.2.0\\res\\values-en-rCA\\values-en-rCA.xml",
                    "from": {
                        "startLines": "2,3,4,5,6,7,8,9,10,11,12,13,14,15,16,17,18,19,20,21,22,23,24,25,26,27,28,29",
                        "startColumns": "4,4,4,4,4,4,4,4,4,4,4,4,4,4,4,4,4,4,4,4,4,4,4,4,4,4,4,4",
                        "startOffsets": "105,209,309,417,501,601,716,794,869,960,1053,1148,1242,1342,1435,1530,1624,1715,1806,1888,1991,2094,2193,2298,2402,2506,2662,2762",
                        "endColumns": "103,99,107,83,99,114,77,74,90,92,94,93,99,92,94,93,90,90,81,102,102,98,104,103,103,155,99,82",
                        "endOffsets": "204,304,412,496,596,711,789,864,955,1048,1143,1237,1337,1430,1525,1619,1710,1801,1883,1986,2089,2188,2293,2397,2501,2657,2757,2840"
                    }
                }
            ]
        },
        {
            "outputFile": "D:\\AndroidStudioProjects\\wanghu\\app\\build\\intermediates\\res\\merged\\debug\\values-nl_values-nl.arsc.flat",
            "map": [
                {
                    "source": "C:\\Users\\salmo\\.gradle\\caches\\transforms-2\\files-2.1\\f4c0d726fc0e5d830b8d8bc9f7d0a396\\appcompat-1.2.0\\res\\values-nl\\values-nl.xml",
                    "from": {
                        "startLines": "2,3,4,5,6,7,8,9,10,11,12,13,14,15,16,17,18,19,20,21,22,23,24,25,26,27,28,29",
                        "startColumns": "4,4,4,4,4,4,4,4,4,4,4,4,4,4,4,4,4,4,4,4,4,4,4,4,4,4,4,4",
                        "startOffsets": "105,223,328,435,521,629,749,827,903,995,1089,1184,1278,1378,1472,1568,1663,1755,1847,1929,2040,2143,2242,2357,2471,2574,2729,2832",
                        "endColumns": "117,104,106,85,107,119,77,75,91,93,94,93,99,93,95,94,91,91,81,110,102,98,114,113,102,154,102,82",
                        "endOffsets": "218,323,430,516,624,744,822,898,990,1084,1179,1273,1373,1467,1563,1658,1750,1842,1924,2035,2138,2237,2352,2466,2569,2724,2827,2910"
                    }
                },
                {
                    "source": "C:\\Users\\salmo\\.gradle\\caches\\transforms-2\\files-2.1\\bb39ea0a726041ab478566c42daa0a7a\\core-1.3.1\\res\\values-nl\\values-nl.xml",
                    "from": {
                        "startLines": "2",
                        "startColumns": "4",
                        "startOffsets": "55",
                        "endColumns": "100",
                        "endOffsets": "151"
                    },
                    "to": {
                        "startLines": "30",
                        "startColumns": "4",
                        "startOffsets": "2915",
                        "endColumns": "100",
                        "endOffsets": "3011"
                    }
                }
            ]
        },
        {
            "outputFile": "D:\\AndroidStudioProjects\\wanghu\\app\\build\\intermediates\\res\\merged\\debug\\values-iw_values-iw.arsc.flat",
            "map": [
                {
                    "source": "C:\\Users\\salmo\\.gradle\\caches\\transforms-2\\files-2.1\\bb39ea0a726041ab478566c42daa0a7a\\core-1.3.1\\res\\values-iw\\values-iw.xml",
                    "from": {
                        "startLines": "2",
                        "startColumns": "4",
                        "startOffsets": "55",
                        "endColumns": "100",
                        "endOffsets": "151"
                    },
                    "to": {
                        "startLines": "30",
                        "startColumns": "4",
                        "startOffsets": "2843",
                        "endColumns": "100",
                        "endOffsets": "2939"
                    }
                },
                {
                    "source": "C:\\Users\\salmo\\.gradle\\caches\\transforms-2\\files-2.1\\f4c0d726fc0e5d830b8d8bc9f7d0a396\\appcompat-1.2.0\\res\\values-iw\\values-iw.xml",
                    "from": {
                        "startLines": "2,3,4,5,6,7,8,9,10,11,12,13,14,15,16,17,18,19,20,21,22,23,24,25,26,27,28,29",
                        "startColumns": "4,4,4,4,4,4,4,4,4,4,4,4,4,4,4,4,4,4,4,4,4,4,4,4,4,4,4,4",
                        "startOffsets": "105,210,310,418,502,604,720,799,877,968,1062,1156,1250,1350,1443,1538,1631,1722,1814,1895,2000,2103,2201,2306,2408,2510,2664,2761",
                        "endColumns": "104,99,107,83,101,115,78,77,90,93,93,93,99,92,94,92,90,91,80,104,102,97,104,101,101,153,96,81",
                        "endOffsets": "205,305,413,497,599,715,794,872,963,1057,1151,1245,1345,1438,1533,1626,1717,1809,1890,1995,2098,2196,2301,2403,2505,2659,2756,2838"
                    }
                }
            ]
        },
        {
            "outputFile": "D:\\AndroidStudioProjects\\wanghu\\app\\build\\intermediates\\res\\merged\\debug\\values-v23_values-v23.arsc.flat",
            "map": [
                {
                    "source": "C:\\Users\\salmo\\.gradle\\caches\\transforms-2\\files-2.1\\f4c0d726fc0e5d830b8d8bc9f7d0a396\\appcompat-1.2.0\\res\\values-v23\\values-v23.xml",
                    "from": {
                        "startLines": "2,3,4,5,6,20,34,35,36,39,43,44,45,46",
                        "startColumns": "4,4,4,4,4,4,4,4,4,4,4,4,4,4",
                        "startOffsets": "55,190,325,400,487,1371,2267,2386,2513,2735,2959,3074,3181,3294",
                        "endLines": "2,3,4,5,19,33,34,35,38,42,43,44,45,49",
                        "endColumns": "134,134,74,86,12,12,118,126,12,12,114,106,112,12",
                        "endOffsets": "185,320,395,482,1366,2262,2381,2508,2730,2954,3069,3176,3289,3519"
                    }
                }
            ]
        },
        {
            "outputFile": "D:\\AndroidStudioProjects\\wanghu\\app\\build\\intermediates\\res\\merged\\debug\\values-en-rAU_values-en-rAU.arsc.flat",
            "map": [
                {
                    "source": "C:\\Users\\salmo\\.gradle\\caches\\transforms-2\\files-2.1\\f4c0d726fc0e5d830b8d8bc9f7d0a396\\appcompat-1.2.0\\res\\values-en-rAU\\values-en-rAU.xml",
                    "from": {
                        "startLines": "2,3,4,5,6,7,8,9,10,11,12,13,14,15,16,17,18,19,20,21,22,23,24,25,26,27,28,29",
                        "startColumns": "4,4,4,4,4,4,4,4,4,4,4,4,4,4,4,4,4,4,4,4,4,4,4,4,4,4,4,4",
                        "startOffsets": "105,209,309,417,501,601,716,794,869,960,1053,1148,1242,1342,1435,1530,1624,1715,1806,1888,1991,2094,2193,2298,2402,2506,2662,2762",
                        "endColumns": "103,99,107,83,99,114,77,74,90,92,94,93,99,92,94,93,90,90,81,102,102,98,104,103,103,155,99,82",
                        "endOffsets": "204,304,412,496,596,711,789,864,955,1048,1143,1237,1337,1430,1525,1619,1710,1801,1883,1986,2089,2188,2293,2397,2501,2657,2757,2840"
                    }
                },
                {
                    "source": "C:\\Users\\salmo\\.gradle\\caches\\transforms-2\\files-2.1\\bb39ea0a726041ab478566c42daa0a7a\\core-1.3.1\\res\\values-en-rAU\\values-en-rAU.xml",
                    "from": {
                        "startLines": "2",
                        "startColumns": "4",
                        "startOffsets": "55",
                        "endColumns": "100",
                        "endOffsets": "151"
                    },
                    "to": {
                        "startLines": "30",
                        "startColumns": "4",
                        "startOffsets": "2845",
                        "endColumns": "100",
                        "endOffsets": "2941"
                    }
                }
            ]
        },
        {
            "outputFile": "D:\\AndroidStudioProjects\\wanghu\\app\\build\\intermediates\\res\\merged\\debug\\values-sv_values-sv.arsc.flat",
            "map": [
                {
                    "source": "C:\\Users\\salmo\\.gradle\\caches\\transforms-2\\files-2.1\\f4c0d726fc0e5d830b8d8bc9f7d0a396\\appcompat-1.2.0\\res\\values-sv\\values-sv.xml",
                    "from": {
                        "startLines": "2,3,4,5,6,7,8,9,10,11,12,13,14,15,16,17,18,19,20,21,22,23,24,25,26,27,28,29",
                        "startColumns": "4,4,4,4,4,4,4,4,4,4,4,4,4,4,4,4,4,4,4,4,4,4,4,4,4,4,4,4",
                        "startOffsets": "105,208,311,422,506,608,721,798,873,966,1061,1156,1250,1352,1447,1544,1642,1738,1831,1911,2017,2116,2212,2317,2420,2522,2676,2778",
                        "endColumns": "102,102,110,83,101,112,76,74,92,94,94,93,101,94,96,97,95,92,79,105,98,95,104,102,101,153,101,79",
                        "endOffsets": "203,306,417,501,603,716,793,868,961,1056,1151,1245,1347,1442,1539,1637,1733,1826,1906,2012,2111,2207,2312,2415,2517,2671,2773,2853"
                    }
                },
                {
                    "source": "C:\\Users\\salmo\\.gradle\\caches\\transforms-2\\files-2.1\\bb39ea0a726041ab478566c42daa0a7a\\core-1.3.1\\res\\values-sv\\values-sv.xml",
                    "from": {
                        "startLines": "2",
                        "startColumns": "4",
                        "startOffsets": "55",
                        "endColumns": "100",
                        "endOffsets": "151"
                    },
                    "to": {
                        "startLines": "30",
                        "startColumns": "4",
                        "startOffsets": "2858",
                        "endColumns": "100",
                        "endOffsets": "2954"
                    }
                }
            ]
        },
        {
            "outputFile": "D:\\AndroidStudioProjects\\wanghu\\app\\build\\intermediates\\res\\merged\\debug\\values-v26_values-v26.arsc.flat",
            "map": [
                {
                    "source": "C:\\Users\\salmo\\.gradle\\caches\\transforms-2\\files-2.1\\f4c0d726fc0e5d830b8d8bc9f7d0a396\\appcompat-1.2.0\\res\\values-v26\\values-v26.xml",
                    "from": {
                        "startLines": "2,3,4,8,12,16",
                        "startColumns": "4,4,4,4,4,4",
                        "startOffsets": "55,130,217,431,657,896",
                        "endLines": "2,3,7,11,15,16",
                        "endColumns": "74,86,12,12,12,92",
                        "endOffsets": "125,212,426,652,891,984"
                    }
                }
            ]
        },
        {
            "outputFile": "D:\\AndroidStudioProjects\\wanghu\\app\\build\\intermediates\\res\\merged\\debug\\values-de_values-de.arsc.flat",
            "map": [
                {
                    "source": "C:\\Users\\salmo\\.gradle\\caches\\transforms-2\\files-2.1\\bb39ea0a726041ab478566c42daa0a7a\\core-1.3.1\\res\\values-de\\values-de.xml",
                    "from": {
                        "startLines": "2",
                        "startColumns": "4",
                        "startOffsets": "55",
                        "endColumns": "100",
                        "endOffsets": "151"
                    },
                    "to": {
                        "startLines": "30",
                        "startColumns": "4",
                        "startOffsets": "2914",
                        "endColumns": "100",
                        "endOffsets": "3010"
                    }
                },
                {
                    "source": "C:\\Users\\salmo\\.gradle\\caches\\transforms-2\\files-2.1\\f4c0d726fc0e5d830b8d8bc9f7d0a396\\appcompat-1.2.0\\res\\values-de\\values-de.xml",
                    "from": {
                        "startLines": "2,3,4,5,6,7,8,9,10,11,12,13,14,15,16,17,18,19,20,21,22,23,24,25,26,27,28,29",
                        "startColumns": "4,4,4,4,4,4,4,4,4,4,4,4,4,4,4,4,4,4,4,4,4,4,4,4,4,4,4,4",
                        "startOffsets": "105,210,308,420,506,612,727,805,880,972,1066,1162,1263,1370,1470,1574,1672,1770,1867,1949,2060,2162,2260,2367,2470,2574,2730,2832",
                        "endColumns": "104,97,111,85,105,114,77,74,91,93,95,100,106,99,103,97,97,96,81,110,101,97,106,102,103,155,101,81",
                        "endOffsets": "205,303,415,501,607,722,800,875,967,1061,1157,1258,1365,1465,1569,1667,1765,1862,1944,2055,2157,2255,2362,2465,2569,2725,2827,2909"
                    }
                }
            ]
        },
        {
            "outputFile": "D:\\AndroidStudioProjects\\wanghu\\app\\build\\intermediates\\res\\merged\\debug\\values-nb_values-nb.arsc.flat",
            "map": [
                {
                    "source": "C:\\Users\\salmo\\.gradle\\caches\\transforms-2\\files-2.1\\f4c0d726fc0e5d830b8d8bc9f7d0a396\\appcompat-1.2.0\\res\\values-nb\\values-nb.xml",
                    "from": {
                        "startLines": "2,3,4,5,6,7,8,9,10,11,12,13,14,15,16,17,18,19,20,21,22,23,24,25,26,27,28,29",
                        "startColumns": "4,4,4,4,4,4,4,4,4,4,4,4,4,4,4,4,4,4,4,4,4,4,4,4,4,4,4,4",
                        "startOffsets": "105,208,303,417,503,603,716,793,868,959,1052,1146,1240,1340,1433,1528,1626,1717,1808,1886,1989,2087,2183,2287,2386,2487,2640,2737",
                        "endColumns": "102,94,113,85,99,112,76,74,90,92,93,93,99,92,94,97,90,90,77,102,97,95,103,98,100,152,96,79",
                        "endOffsets": "203,298,412,498,598,711,788,863,954,1047,1141,1235,1335,1428,1523,1621,1712,1803,1881,1984,2082,2178,2282,2381,2482,2635,2732,2812"
                    }
                },
                {
                    "source": "C:\\Users\\salmo\\.gradle\\caches\\transforms-2\\files-2.1\\bb39ea0a726041ab478566c42daa0a7a\\core-1.3.1\\res\\values-nb\\values-nb.xml",
                    "from": {
                        "startLines": "2",
                        "startColumns": "4",
                        "startOffsets": "55",
                        "endColumns": "100",
                        "endOffsets": "151"
                    },
                    "to": {
                        "startLines": "30",
                        "startColumns": "4",
                        "startOffsets": "2817",
                        "endColumns": "100",
                        "endOffsets": "2913"
                    }
                }
            ]
        },
        {
            "outputFile": "D:\\AndroidStudioProjects\\wanghu\\app\\build\\intermediates\\res\\merged\\debug\\values-land_values-land.arsc.flat",
            "map": [
                {
                    "source": "C:\\Users\\salmo\\.gradle\\caches\\transforms-2\\files-2.1\\f4c0d726fc0e5d830b8d8bc9f7d0a396\\appcompat-1.2.0\\res\\values-land\\values-land.xml",
                    "from": {
                        "startLines": "2,3,4",
                        "startColumns": "4,4,4",
                        "startOffsets": "55,125,196",
                        "endColumns": "69,70,67",
                        "endOffsets": "120,191,259"
                    }
                }
            ]
        },
        {
            "outputFile": "D:\\AndroidStudioProjects\\wanghu\\app\\build\\intermediates\\res\\merged\\debug\\values-pl_values-pl.arsc.flat",
            "map": [
                {
                    "source": "C:\\Users\\salmo\\.gradle\\caches\\transforms-2\\files-2.1\\bb39ea0a726041ab478566c42daa0a7a\\core-1.3.1\\res\\values-pl\\values-pl.xml",
                    "from": {
                        "startLines": "2",
                        "startColumns": "4",
                        "startOffsets": "55",
                        "endColumns": "100",
                        "endOffsets": "151"
                    },
                    "to": {
                        "startLines": "30",
                        "startColumns": "4",
                        "startOffsets": "2900",
                        "endColumns": "100",
                        "endOffsets": "2996"
                    }
                },
                {
                    "source": "C:\\Users\\salmo\\.gradle\\caches\\transforms-2\\files-2.1\\f4c0d726fc0e5d830b8d8bc9f7d0a396\\appcompat-1.2.0\\res\\values-pl\\values-pl.xml",
                    "from": {
                        "startLines": "2,3,4,5,6,7,8,9,10,11,12,13,14,15,16,17,18,19,20,21,22,23,24,25,26,27,28,29",
                        "startColumns": "4,4,4,4,4,4,4,4,4,4,4,4,4,4,4,4,4,4,4,4,4,4,4,4,4,4,4,4",
                        "startOffsets": "105,220,322,430,516,623,742,821,897,988,1081,1176,1270,1371,1464,1559,1654,1745,1836,1918,2027,2127,2226,2335,2447,2558,2721,2817",
                        "endColumns": "114,101,107,85,106,118,78,75,90,92,94,93,100,92,94,94,90,90,81,108,99,98,108,111,110,162,95,82",
                        "endOffsets": "215,317,425,511,618,737,816,892,983,1076,1171,1265,1366,1459,1554,1649,1740,1831,1913,2022,2122,2221,2330,2442,2553,2716,2812,2895"
                    }
                }
            ]
        },
        {
            "outputFile": "D:\\AndroidStudioProjects\\wanghu\\app\\build\\intermediates\\res\\merged\\debug\\values-en-rIN_values-en-rIN.arsc.flat",
            "map": [
                {
                    "source": "C:\\Users\\salmo\\.gradle\\caches\\transforms-2\\files-2.1\\f4c0d726fc0e5d830b8d8bc9f7d0a396\\appcompat-1.2.0\\res\\values-en-rIN\\values-en-rIN.xml",
                    "from": {
                        "startLines": "2,3,4,5,6,7,8,9,10,11,12,13,14,15,16,17,18,19,20,21,22,23,24,25,26,27,28,29",
                        "startColumns": "4,4,4,4,4,4,4,4,4,4,4,4,4,4,4,4,4,4,4,4,4,4,4,4,4,4,4,4",
                        "startOffsets": "105,209,309,417,501,601,716,794,869,960,1053,1148,1242,1342,1435,1530,1624,1715,1806,1888,1991,2094,2193,2298,2402,2506,2662,2762",
                        "endColumns": "103,99,107,83,99,114,77,74,90,92,94,93,99,92,94,93,90,90,81,102,102,98,104,103,103,155,99,82",
                        "endOffsets": "204,304,412,496,596,711,789,864,955,1048,1143,1237,1337,1430,1525,1619,1710,1801,1883,1986,2089,2188,2293,2397,2501,2657,2757,2840"
                    }
                },
                {
                    "source": "C:\\Users\\salmo\\.gradle\\caches\\transforms-2\\files-2.1\\bb39ea0a726041ab478566c42daa0a7a\\core-1.3.1\\res\\values-en-rIN\\values-en-rIN.xml",
                    "from": {
                        "startLines": "2",
                        "startColumns": "4",
                        "startOffsets": "55",
                        "endColumns": "100",
                        "endOffsets": "151"
                    },
                    "to": {
                        "startLines": "30",
                        "startColumns": "4",
                        "startOffsets": "2845",
                        "endColumns": "100",
                        "endOffsets": "2941"
                    }
                }
            ]
        },
        {
            "outputFile": "D:\\AndroidStudioProjects\\wanghu\\app\\build\\intermediates\\res\\merged\\debug\\values-en-rXC_values-en-rXC.arsc.flat",
            "map": [
                {
                    "source": "C:\\Users\\salmo\\.gradle\\caches\\transforms-2\\files-2.1\\bb39ea0a726041ab478566c42daa0a7a\\core-1.3.1\\res\\values-en-rXC\\values-en-rXC.xml",
                    "from": {
                        "startLines": "2",
                        "startColumns": "4",
                        "startOffsets": "55",
                        "endColumns": "203",
                        "endOffsets": "254"
                    },
                    "to": {
                        "startLines": "30",
                        "startColumns": "4",
                        "startOffsets": "5714",
                        "endColumns": "203",
                        "endOffsets": "5913"
                    }
                },
                {
                    "source": "C:\\Users\\salmo\\.gradle\\caches\\transforms-2\\files-2.1\\f4c0d726fc0e5d830b8d8bc9f7d0a396\\appcompat-1.2.0\\res\\values-en-rXC\\values-en-rXC.xml",
                    "from": {
                        "startLines": "2,3,4,5,6,7,8,9,10,11,12,13,14,15,16,17,18,19,20,21,22,23,24,25,26,27,28,29",
                        "startColumns": "4,4,4,4,4,4,4,4,4,4,4,4,4,4,4,4,4,4,4,4,4,4,4,4,4,4,4,4",
                        "startOffsets": "105,312,515,725,912,1113,1329,1509,1684,1878,2072,2267,2464,2663,2858,3056,3253,3447,3641,3826,4031,4234,4435,4641,4846,5053,5327,5528",
                        "endColumns": "206,202,209,186,200,215,179,174,193,193,194,196,198,194,197,196,193,193,184,204,202,200,205,204,206,273,200,185",
                        "endOffsets": "307,510,720,907,1108,1324,1504,1679,1873,2067,2262,2459,2658,2853,3051,3248,3442,3636,3821,4026,4229,4430,4636,4841,5048,5322,5523,5709"
                    }
                }
            ]
        },
        {
            "outputFile": "D:\\AndroidStudioProjects\\wanghu\\app\\build\\intermediates\\res\\merged\\debug\\values-cs_values-cs.arsc.flat",
            "map": [
                {
                    "source": "C:\\Users\\salmo\\.gradle\\caches\\transforms-2\\files-2.1\\bb39ea0a726041ab478566c42daa0a7a\\core-1.3.1\\res\\values-cs\\values-cs.xml",
                    "from": {
                        "startLines": "2",
                        "startColumns": "4",
                        "startOffsets": "55",
                        "endColumns": "100",
                        "endOffsets": "151"
                    },
                    "to": {
                        "startLines": "30",
                        "startColumns": "4",
                        "startOffsets": "2881",
                        "endColumns": "100",
                        "endOffsets": "2977"
                    }
                },
                {
                    "source": "C:\\Users\\salmo\\.gradle\\caches\\transforms-2\\files-2.1\\f4c0d726fc0e5d830b8d8bc9f7d0a396\\appcompat-1.2.0\\res\\values-cs\\values-cs.xml",
                    "from": {
                        "startLines": "2,3,4,5,6,7,8,9,10,11,12,13,14,15,16,17,18,19,20,21,22,23,24,25,26,27,28,29",
                        "startColumns": "4,4,4,4,4,4,4,4,4,4,4,4,4,4,4,4,4,4,4,4,4,4,4,4,4,4,4,4",
                        "startOffsets": "105,212,314,423,509,614,731,809,885,976,1069,1164,1258,1352,1445,1540,1637,1728,1819,1903,2007,2119,2218,2324,2435,2537,2700,2798",
                        "endColumns": "106,101,108,85,104,116,77,75,90,92,94,93,93,92,94,96,90,90,83,103,111,98,105,110,101,162,97,82",
                        "endOffsets": "207,309,418,504,609,726,804,880,971,1064,1159,1253,1347,1440,1535,1632,1723,1814,1898,2002,2114,2213,2319,2430,2532,2695,2793,2876"
                    }
                }
            ]
        },
        {
            "outputFile": "D:\\AndroidStudioProjects\\wanghu\\app\\build\\intermediates\\res\\merged\\debug\\values-in_values-in.arsc.flat",
            "map": [
                {
                    "source": "C:\\Users\\salmo\\.gradle\\caches\\transforms-2\\files-2.1\\bb39ea0a726041ab478566c42daa0a7a\\core-1.3.1\\res\\values-in\\values-in.xml",
                    "from": {
                        "startLines": "2",
                        "startColumns": "4",
                        "startOffsets": "55",
                        "endColumns": "100",
                        "endOffsets": "151"
                    },
                    "to": {
                        "startLines": "30",
                        "startColumns": "4",
                        "startOffsets": "2894",
                        "endColumns": "100",
                        "endOffsets": "2990"
                    }
                },
                {
                    "source": "C:\\Users\\salmo\\.gradle\\caches\\transforms-2\\files-2.1\\f4c0d726fc0e5d830b8d8bc9f7d0a396\\appcompat-1.2.0\\res\\values-in\\values-in.xml",
                    "from": {
                        "startLines": "2,3,4,5,6,7,8,9,10,11,12,13,14,15,16,17,18,19,20,21,22,23,24,25,26,27,28,29",
                        "startColumns": "4,4,4,4,4,4,4,4,4,4,4,4,4,4,4,4,4,4,4,4,4,4,4,4,4,4,4,4",
                        "startOffsets": "105,220,324,429,516,620,736,819,897,988,1081,1176,1270,1370,1463,1558,1652,1743,1834,1920,2023,2128,2229,2333,2442,2550,2710,2809",
                        "endColumns": "114,103,104,86,103,115,82,77,90,92,94,93,99,92,94,93,90,90,85,102,104,100,103,108,107,159,98,84",
                        "endOffsets": "215,319,424,511,615,731,814,892,983,1076,1171,1265,1365,1458,1553,1647,1738,1829,1915,2018,2123,2224,2328,2437,2545,2705,2804,2889"
                    }
                }
            ]
        },
        {
            "outputFile": "D:\\AndroidStudioProjects\\wanghu\\app\\build\\intermediates\\res\\merged\\debug\\values-v22_values-v22.arsc.flat",
            "map": [
                {
                    "source": "C:\\Users\\salmo\\.gradle\\caches\\transforms-2\\files-2.1\\f4c0d726fc0e5d830b8d8bc9f7d0a396\\appcompat-1.2.0\\res\\values-v22\\values-v22.xml",
                    "from": {
                        "startLines": "2,3,4,9",
                        "startColumns": "4,4,4,4",
                        "startOffsets": "55,130,217,553",
                        "endLines": "2,3,8,13",
                        "endColumns": "74,86,12,12",
                        "endOffsets": "125,212,548,896"
                    }
                }
            ]
        },
        {
            "outputFile": "D:\\AndroidStudioProjects\\wanghu\\app\\build\\intermediates\\res\\merged\\debug\\values-ms_values-ms.arsc.flat",
            "map": [
                {
                    "source": "C:\\Users\\salmo\\.gradle\\caches\\transforms-2\\files-2.1\\f4c0d726fc0e5d830b8d8bc9f7d0a396\\appcompat-1.2.0\\res\\values-ms\\values-ms.xml",
                    "from": {
                        "startLines": "2,3,4,5,6,7,8,9,10,11,12,13,14,15,16,17,18,19,20,21,22,23,24,25,26,27,28,29",
                        "startColumns": "4,4,4,4,4,4,4,4,4,4,4,4,4,4,4,4,4,4,4,4,4,4,4,4,4,4,4,4",
                        "startOffsets": "105,216,321,429,516,620,731,810,888,979,1072,1167,1261,1359,1452,1547,1641,1732,1823,1903,2015,2123,2220,2329,2433,2540,2699,2800",
                        "endColumns": "110,104,107,86,103,110,78,77,90,92,94,93,97,92,94,93,90,90,79,111,107,96,108,103,106,158,100,80",
                        "endOffsets": "211,316,424,511,615,726,805,883,974,1067,1162,1256,1354,1447,1542,1636,1727,1818,1898,2010,2118,2215,2324,2428,2535,2694,2795,2876"
                    }
                },
                {
                    "source": "C:\\Users\\salmo\\.gradle\\caches\\transforms-2\\files-2.1\\bb39ea0a726041ab478566c42daa0a7a\\core-1.3.1\\res\\values-ms\\values-ms.xml",
                    "from": {
                        "startLines": "2",
                        "startColumns": "4",
                        "startOffsets": "55",
                        "endColumns": "100",
                        "endOffsets": "151"
                    },
                    "to": {
                        "startLines": "30",
                        "startColumns": "4",
                        "startOffsets": "2881",
                        "endColumns": "100",
                        "endOffsets": "2977"
                    }
                }
            ]
        },
        {
            "outputFile": "D:\\AndroidStudioProjects\\wanghu\\app\\build\\intermediates\\res\\merged\\debug\\values-te_values-te.arsc.flat",
            "map": [
                {
                    "source": "C:\\Users\\salmo\\.gradle\\caches\\transforms-2\\files-2.1\\bb39ea0a726041ab478566c42daa0a7a\\core-1.3.1\\res\\values-te\\values-te.xml",
                    "from": {
                        "startLines": "2",
                        "startColumns": "4",
                        "startOffsets": "55",
                        "endColumns": "100",
                        "endOffsets": "151"
                    },
                    "to": {
                        "startLines": "30",
                        "startColumns": "4",
                        "startOffsets": "2926",
                        "endColumns": "100",
                        "endOffsets": "3022"
                    }
                },
                {
                    "source": "C:\\Users\\salmo\\.gradle\\caches\\transforms-2\\files-2.1\\f4c0d726fc0e5d830b8d8bc9f7d0a396\\appcompat-1.2.0\\res\\values-te\\values-te.xml",
                    "from": {
                        "startLines": "2,3,4,5,6,7,8,9,10,11,12,13,14,15,16,17,18,19,20,21,22,23,24,25,26,27,28,29",
                        "startColumns": "4,4,4,4,4,4,4,4,4,4,4,4,4,4,4,4,4,4,4,4,4,4,4,4,4,4,4,4",
                        "startOffsets": "105,222,334,445,535,640,759,837,913,1004,1097,1192,1286,1386,1479,1574,1669,1760,1851,1934,2048,2150,2247,2362,2465,2580,2742,2845",
                        "endColumns": "116,111,110,89,104,118,77,75,90,92,94,93,99,92,94,94,90,90,82,113,101,96,114,102,114,161,102,80",
                        "endOffsets": "217,329,440,530,635,754,832,908,999,1092,1187,1281,1381,1474,1569,1664,1755,1846,1929,2043,2145,2242,2357,2460,2575,2737,2840,2921"
                    }
                }
            ]
        },
        {
            "outputFile": "D:\\AndroidStudioProjects\\wanghu\\app\\build\\intermediates\\res\\merged\\debug\\values-sl_values-sl.arsc.flat",
            "map": [
                {
                    "source": "C:\\Users\\salmo\\.gradle\\caches\\transforms-2\\files-2.1\\bb39ea0a726041ab478566c42daa0a7a\\core-1.3.1\\res\\values-sl\\values-sl.xml",
                    "from": {
                        "startLines": "2",
                        "startColumns": "4",
                        "startOffsets": "55",
                        "endColumns": "100",
                        "endOffsets": "151"
                    },
                    "to": {
                        "startLines": "30",
                        "startColumns": "4",
                        "startOffsets": "2935",
                        "endColumns": "100",
                        "endOffsets": "3031"
                    }
                },
                {
                    "source": "C:\\Users\\salmo\\.gradle\\caches\\transforms-2\\files-2.1\\f4c0d726fc0e5d830b8d8bc9f7d0a396\\appcompat-1.2.0\\res\\values-sl\\values-sl.xml",
                    "from": {
                        "startLines": "2,3,4,5,6,7,8,9,10,11,12,13,14,15,16,17,18,19,20,21,22,23,24,25,26,27,28,29",
                        "startColumns": "4,4,4,4,4,4,4,4,4,4,4,4,4,4,4,4,4,4,4,4,4,4,4,4,4,4,4,4",
                        "startOffsets": "105,217,319,427,514,617,736,817,895,987,1081,1176,1270,1365,1459,1555,1655,1747,1839,1923,2031,2139,2239,2352,2460,2568,2751,2851",
                        "endColumns": "111,101,107,86,102,118,80,77,91,93,94,93,94,93,95,99,91,91,83,107,107,99,112,107,107,182,99,83",
                        "endOffsets": "212,314,422,509,612,731,812,890,982,1076,1171,1265,1360,1454,1550,1650,1742,1834,1918,2026,2134,2234,2347,2455,2563,2746,2846,2930"
                    }
                }
            ]
        },
        {
            "outputFile": "D:\\AndroidStudioProjects\\wanghu\\app\\build\\intermediates\\res\\merged\\debug\\values-kn_values-kn.arsc.flat",
            "map": [
                {
                    "source": "C:\\Users\\salmo\\.gradle\\caches\\transforms-2\\files-2.1\\f4c0d726fc0e5d830b8d8bc9f7d0a396\\appcompat-1.2.0\\res\\values-kn\\values-kn.xml",
                    "from": {
                        "startLines": "2,3,4,5,6,7,8,9,10,11,12,13,14,15,16,17,18,19,20,21,22,23,24,25,26,27,28,29",
                        "startColumns": "4,4,4,4,4,4,4,4,4,4,4,4,4,4,4,4,4,4,4,4,4,4,4,4,4,4,4,4",
                        "startOffsets": "105,219,331,444,532,639,765,843,919,1010,1103,1198,1292,1392,1485,1580,1674,1765,1856,1938,2054,2164,2263,2376,2481,2595,2759,2859",
                        "endColumns": "113,111,112,87,106,125,77,75,90,92,94,93,99,92,94,93,90,90,81,115,109,98,112,104,113,163,99,82",
                        "endOffsets": "214,326,439,527,634,760,838,914,1005,1098,1193,1287,1387,1480,1575,1669,1760,1851,1933,2049,2159,2258,2371,2476,2590,2754,2854,2937"
                    }
                },
                {
                    "source": "C:\\Users\\salmo\\.gradle\\caches\\transforms-2\\files-2.1\\bb39ea0a726041ab478566c42daa0a7a\\core-1.3.1\\res\\values-kn\\values-kn.xml",
                    "from": {
                        "startLines": "2",
                        "startColumns": "4",
                        "startOffsets": "55",
                        "endColumns": "100",
                        "endOffsets": "151"
                    },
                    "to": {
                        "startLines": "30",
                        "startColumns": "4",
                        "startOffsets": "2942",
                        "endColumns": "100",
                        "endOffsets": "3038"
                    }
                }
            ]
        },
        {
            "outputFile": "D:\\AndroidStudioProjects\\wanghu\\app\\build\\intermediates\\res\\merged\\debug\\values-ky_values-ky.arsc.flat",
            "map": [
                {
                    "source": "C:\\Users\\salmo\\.gradle\\caches\\transforms-2\\files-2.1\\bb39ea0a726041ab478566c42daa0a7a\\core-1.3.1\\res\\values-ky\\values-ky.xml",
                    "from": {
                        "startLines": "2",
                        "startColumns": "4",
                        "startOffsets": "55",
                        "endColumns": "100",
                        "endOffsets": "151"
                    },
                    "to": {
                        "startLines": "30",
                        "startColumns": "4",
                        "startOffsets": "2899",
                        "endColumns": "100",
                        "endOffsets": "2995"
                    }
                },
                {
                    "source": "C:\\Users\\salmo\\.gradle\\caches\\transforms-2\\files-2.1\\f4c0d726fc0e5d830b8d8bc9f7d0a396\\appcompat-1.2.0\\res\\values-ky\\values-ky.xml",
                    "from": {
                        "startLines": "2,3,4,5,6,7,8,9,10,11,12,13,14,15,16,17,18,19,20,21,22,23,24,25,26,27,28,29",
                        "startColumns": "4,4,4,4,4,4,4,4,4,4,4,4,4,4,4,4,4,4,4,4,4,4,4,4,4,4,4,4",
                        "startOffsets": "105,216,325,437,522,627,744,823,901,992,1085,1180,1274,1374,1467,1562,1657,1748,1839,1920,2026,2131,2229,2336,2439,2554,2715,2817",
                        "endColumns": "110,108,111,84,104,116,78,77,90,92,94,93,99,92,94,94,90,90,80,105,104,97,106,102,114,160,101,81",
                        "endOffsets": "211,320,432,517,622,739,818,896,987,1080,1175,1269,1369,1462,1557,1652,1743,1834,1915,2021,2126,2224,2331,2434,2549,2710,2812,2894"
                    }
                }
            ]
        },
        {
            "outputFile": "D:\\AndroidStudioProjects\\wanghu\\app\\build\\intermediates\\res\\merged\\debug\\values-ka_values-ka.arsc.flat",
            "map": [
                {
                    "source": "C:\\Users\\salmo\\.gradle\\caches\\transforms-2\\files-2.1\\f4c0d726fc0e5d830b8d8bc9f7d0a396\\appcompat-1.2.0\\res\\values-ka\\values-ka.xml",
                    "from": {
                        "startLines": "2,3,4,5,6,7,8,9,10,11,12,13,14,15,16,17,18,19,20,21,22,23,24,25,26,27,28,29",
                        "startColumns": "4,4,4,4,4,4,4,4,4,4,4,4,4,4,4,4,4,4,4,4,4,4,4,4,4,4,4,4",
                        "startOffsets": "105,213,316,427,513,618,731,814,893,984,1077,1172,1266,1366,1459,1554,1649,1740,1831,1912,2025,2131,2229,2342,2447,2551,2709,2808",
                        "endColumns": "107,102,110,85,104,112,82,78,90,92,94,93,99,92,94,94,90,90,80,112,105,97,112,104,103,157,98,81",
                        "endOffsets": "208,311,422,508,613,726,809,888,979,1072,1167,1261,1361,1454,1549,1644,1735,1826,1907,2020,2126,2224,2337,2442,2546,2704,2803,2885"
                    }
                },
                {
                    "source": "C:\\Users\\salmo\\.gradle\\caches\\transforms-2\\files-2.1\\bb39ea0a726041ab478566c42daa0a7a\\core-1.3.1\\res\\values-ka\\values-ka.xml",
                    "from": {
                        "startLines": "2",
                        "startColumns": "4",
                        "startOffsets": "55",
                        "endColumns": "100",
                        "endOffsets": "151"
                    },
                    "to": {
                        "startLines": "30",
                        "startColumns": "4",
                        "startOffsets": "2890",
                        "endColumns": "100",
                        "endOffsets": "2986"
                    }
                }
            ]
        },
        {
            "outputFile": "D:\\AndroidStudioProjects\\wanghu\\app\\build\\intermediates\\res\\merged\\debug\\values-sw600dp-v13_values-sw600dp-v13.arsc.flat",
            "map": [
                {
                    "source": "C:\\Users\\salmo\\.gradle\\caches\\transforms-2\\files-2.1\\f4c0d726fc0e5d830b8d8bc9f7d0a396\\appcompat-1.2.0\\res\\values-sw600dp-v13\\values-sw600dp-v13.xml",
                    "from": {
                        "startLines": "2,3,4,5,6,7,8,9",
                        "startColumns": "4,4,4,4,4,4,4,4",
                        "startOffsets": "55,124,193,263,337,413,472,543",
                        "endColumns": "68,68,69,73,75,58,70,67",
                        "endOffsets": "119,188,258,332,408,467,538,606"
                    }
                }
            ]
        },
        {
            "outputFile": "D:\\AndroidStudioProjects\\wanghu\\app\\build\\intermediates\\res\\merged\\debug\\values-da_values-da.arsc.flat",
            "map": [
                {
                    "source": "C:\\Users\\salmo\\.gradle\\caches\\transforms-2\\files-2.1\\bb39ea0a726041ab478566c42daa0a7a\\core-1.3.1\\res\\values-da\\values-da.xml",
                    "from": {
                        "startLines": "2",
                        "startColumns": "4",
                        "startOffsets": "55",
                        "endColumns": "100",
                        "endOffsets": "151"
                    },
                    "to": {
                        "startLines": "30",
                        "startColumns": "4",
                        "startOffsets": "2837",
                        "endColumns": "100",
                        "endOffsets": "2933"
                    }
                },
                {
                    "source": "C:\\Users\\salmo\\.gradle\\caches\\transforms-2\\files-2.1\\f4c0d726fc0e5d830b8d8bc9f7d0a396\\appcompat-1.2.0\\res\\values-da\\values-da.xml",
                    "from": {
                        "startLines": "2,3,4,5,6,7,8,9,10,11,12,13,14,15,16,17,18,19,20,21,22,23,24,25,26,27,28,29",
                        "startColumns": "4,4,4,4,4,4,4,4,4,4,4,4,4,4,4,4,4,4,4,4,4,4,4,4,4,4,4,4",
                        "startOffsets": "105,205,299,415,500,600,713,791,867,958,1051,1144,1238,1332,1425,1520,1618,1709,1800,1879,1987,2094,2190,2303,2406,2507,2660,2757",
                        "endColumns": "99,93,115,84,99,112,77,75,90,92,92,93,93,92,94,97,90,90,78,107,106,95,112,102,100,152,96,79",
                        "endOffsets": "200,294,410,495,595,708,786,862,953,1046,1139,1233,1327,1420,1515,1613,1704,1795,1874,1982,2089,2185,2298,2401,2502,2655,2752,2832"
                    }
                }
            ]
        },
        {
            "outputFile": "D:\\AndroidStudioProjects\\wanghu\\app\\build\\intermediates\\res\\merged\\debug\\values-es_values-es.arsc.flat",
            "map": [
                {
                    "source": "C:\\Users\\salmo\\.gradle\\caches\\transforms-2\\files-2.1\\f4c0d726fc0e5d830b8d8bc9f7d0a396\\appcompat-1.2.0\\res\\values-es\\values-es.xml",
                    "from": {
                        "startLines": "2,3,4,5,6,7,8,9,10,11,12,13,14,15,16,17,18,19,20,21,22,23,24,25,26,27,28,29",
                        "startColumns": "4,4,4,4,4,4,4,4,4,4,4,4,4,4,4,4,4,4,4,4,4,4,4,4,4,4,4,4",
                        "startOffsets": "105,207,320,428,513,614,742,828,909,1001,1095,1192,1286,1386,1480,1576,1672,1764,1856,1938,2045,2156,2255,2363,2471,2578,2737,2836",
                        "endColumns": "101,112,107,84,100,127,85,80,91,93,96,93,99,93,95,95,91,91,81,106,110,98,107,107,106,158,98,82",
                        "endOffsets": "202,315,423,508,609,737,823,904,996,1090,1187,1281,1381,1475,1571,1667,1759,1851,1933,2040,2151,2250,2358,2466,2573,2732,2831,2914"
                    }
                },
                {
                    "source": "C:\\Users\\salmo\\.gradle\\caches\\transforms-2\\files-2.1\\bb39ea0a726041ab478566c42daa0a7a\\core-1.3.1\\res\\values-es\\values-es.xml",
                    "from": {
                        "startLines": "2",
                        "startColumns": "4",
                        "startOffsets": "55",
                        "endColumns": "100",
                        "endOffsets": "151"
                    },
                    "to": {
                        "startLines": "30",
                        "startColumns": "4",
                        "startOffsets": "2919",
                        "endColumns": "100",
                        "endOffsets": "3015"
                    }
                }
            ]
        },
        {
            "outputFile": "D:\\AndroidStudioProjects\\wanghu\\app\\build\\intermediates\\res\\merged\\debug\\values-ko_values-ko.arsc.flat",
            "map": [
                {
                    "source": "C:\\Users\\salmo\\.gradle\\caches\\transforms-2\\files-2.1\\bb39ea0a726041ab478566c42daa0a7a\\core-1.3.1\\res\\values-ko\\values-ko.xml",
                    "from": {
                        "startLines": "2",
                        "startColumns": "4",
                        "startOffsets": "55",
                        "endColumns": "100",
                        "endOffsets": "151"
                    },
                    "to": {
                        "startLines": "30",
                        "startColumns": "4",
                        "startOffsets": "2764",
                        "endColumns": "100",
                        "endOffsets": "2860"
                    }
                },
                {
                    "source": "C:\\Users\\salmo\\.gradle\\caches\\transforms-2\\files-2.1\\f4c0d726fc0e5d830b8d8bc9f7d0a396\\appcompat-1.2.0\\res\\values-ko\\values-ko.xml",
                    "from": {
                        "startLines": "2,3,4,5,6,7,8,9,10,11,12,13,14,15,16,17,18,19,20,21,22,23,24,25,26,27,28,29",
                        "startColumns": "4,4,4,4,4,4,4,4,4,4,4,4,4,4,4,4,4,4,4,4,4,4,4,4,4,4,4,4",
                        "startOffsets": "105,202,296,397,479,577,683,763,838,929,1022,1117,1211,1311,1404,1499,1593,1684,1775,1855,1953,2047,2142,2242,2339,2439,2591,2685",
                        "endColumns": "96,93,100,81,97,105,79,74,90,92,94,93,99,92,94,93,90,90,79,97,93,94,99,96,99,151,93,78",
                        "endOffsets": "197,291,392,474,572,678,758,833,924,1017,1112,1206,1306,1399,1494,1588,1679,1770,1850,1948,2042,2137,2237,2334,2434,2586,2680,2759"
                    }
                }
            ]
        },
        {
            "outputFile": "D:\\AndroidStudioProjects\\wanghu\\app\\build\\intermediates\\res\\merged\\debug\\values-is_values-is.arsc.flat",
            "map": [
                {
                    "source": "C:\\Users\\salmo\\.gradle\\caches\\transforms-2\\files-2.1\\f4c0d726fc0e5d830b8d8bc9f7d0a396\\appcompat-1.2.0\\res\\values-is\\values-is.xml",
                    "from": {
                        "startLines": "2,3,4,5,6,7,8,9,10,11,12,13,14,15,16,17,18,19,20,21,22,23,24,25,26,27,28,29",
                        "startColumns": "4,4,4,4,4,4,4,4,4,4,4,4,4,4,4,4,4,4,4,4,4,4,4,4,4,4,4,4",
                        "startOffsets": "105,205,302,414,499,600,714,795,874,965,1058,1151,1245,1351,1444,1539,1634,1725,1819,1900,2010,2117,2214,2323,2423,2526,2681,2779",
                        "endColumns": "99,96,111,84,100,113,80,78,90,92,92,93,105,92,94,94,90,93,80,109,106,96,108,99,102,154,97,80",
                        "endOffsets": "200,297,409,494,595,709,790,869,960,1053,1146,1240,1346,1439,1534,1629,1720,1814,1895,2005,2112,2209,2318,2418,2521,2676,2774,2855"
                    }
                },
                {
                    "source": "C:\\Users\\salmo\\.gradle\\caches\\transforms-2\\files-2.1\\bb39ea0a726041ab478566c42daa0a7a\\core-1.3.1\\res\\values-is\\values-is.xml",
                    "from": {
                        "startLines": "2",
                        "startColumns": "4",
                        "startOffsets": "55",
                        "endColumns": "100",
                        "endOffsets": "151"
                    },
                    "to": {
                        "startLines": "30",
                        "startColumns": "4",
                        "startOffsets": "2860",
                        "endColumns": "100",
                        "endOffsets": "2956"
                    }
                }
            ]
        },
        {
            "outputFile": "D:\\AndroidStudioProjects\\wanghu\\app\\build\\intermediates\\res\\merged\\debug\\values-hu_values-hu.arsc.flat",
            "map": [
                {
                    "source": "C:\\Users\\salmo\\.gradle\\caches\\transforms-2\\files-2.1\\bb39ea0a726041ab478566c42daa0a7a\\core-1.3.1\\res\\values-hu\\values-hu.xml",
                    "from": {
                        "startLines": "2",
                        "startColumns": "4",
                        "startOffsets": "55",
                        "endColumns": "100",
                        "endOffsets": "151"
                    },
                    "to": {
                        "startLines": "30",
                        "startColumns": "4",
                        "startOffsets": "2943",
                        "endColumns": "100",
                        "endOffsets": "3039"
                    }
                },
                {
                    "source": "C:\\Users\\salmo\\.gradle\\caches\\transforms-2\\files-2.1\\f4c0d726fc0e5d830b8d8bc9f7d0a396\\appcompat-1.2.0\\res\\values-hu\\values-hu.xml",
                    "from": {
                        "startLines": "2,3,4,5,6,7,8,9,10,11,12,13,14,15,16,17,18,19,20,21,22,23,24,25,26,27,28,29",
                        "startColumns": "4,4,4,4,4,4,4,4,4,4,4,4,4,4,4,4,4,4,4,4,4,4,4,4,4,4,4,4",
                        "startOffsets": "105,213,305,420,504,619,742,819,894,985,1078,1173,1267,1367,1460,1555,1650,1741,1832,1915,2025,2135,2235,2346,2455,2574,2756,2859",
                        "endColumns": "107,91,114,83,114,122,76,74,90,92,94,93,99,92,94,94,90,90,82,109,109,99,110,108,118,181,102,83",
                        "endOffsets": "208,300,415,499,614,737,814,889,980,1073,1168,1262,1362,1455,1550,1645,1736,1827,1910,2020,2130,2230,2341,2450,2569,2751,2854,2938"
                    }
                }
            ]
        },
        {
            "outputFile": "D:\\AndroidStudioProjects\\wanghu\\app\\build\\intermediates\\res\\merged\\debug\\values-sk_values-sk.arsc.flat",
            "map": [
                {
                    "source": "C:\\Users\\salmo\\.gradle\\caches\\transforms-2\\files-2.1\\f4c0d726fc0e5d830b8d8bc9f7d0a396\\appcompat-1.2.0\\res\\values-sk\\values-sk.xml",
                    "from": {
                        "startLines": "2,3,4,5,6,7,8,9,10,11,12,13,14,15,16,17,18,19,20,21,22,23,24,25,26,27,28,29",
                        "startColumns": "4,4,4,4,4,4,4,4,4,4,4,4,4,4,4,4,4,4,4,4,4,4,4,4,4,4,4,4",
                        "startOffsets": "105,212,313,424,510,618,736,815,892,983,1076,1174,1268,1368,1461,1556,1654,1745,1836,1920,2025,2133,2232,2338,2450,2553,2719,2817",
                        "endColumns": "106,100,110,85,107,117,78,76,90,92,97,93,99,92,94,97,90,90,83,104,107,98,105,111,102,165,97,82",
                        "endOffsets": "207,308,419,505,613,731,810,887,978,1071,1169,1263,1363,1456,1551,1649,1740,1831,1915,2020,2128,2227,2333,2445,2548,2714,2812,2895"
                    }
                },
                {
                    "source": "C:\\Users\\salmo\\.gradle\\caches\\transforms-2\\files-2.1\\bb39ea0a726041ab478566c42daa0a7a\\core-1.3.1\\res\\values-sk\\values-sk.xml",
                    "from": {
                        "startLines": "2",
                        "startColumns": "4",
                        "startOffsets": "55",
                        "endColumns": "100",
                        "endOffsets": "151"
                    },
                    "to": {
                        "startLines": "30",
                        "startColumns": "4",
                        "startOffsets": "2900",
                        "endColumns": "100",
                        "endOffsets": "2996"
                    }
                }
            ]
        },
        {
            "outputFile": "D:\\AndroidStudioProjects\\wanghu\\app\\build\\intermediates\\res\\merged\\debug\\values-ar_values-ar.arsc.flat",
            "map": [
                {
                    "source": "C:\\Users\\salmo\\.gradle\\caches\\transforms-2\\files-2.1\\bb39ea0a726041ab478566c42daa0a7a\\core-1.3.1\\res\\values-ar\\values-ar.xml",
                    "from": {
                        "startLines": "2",
                        "startColumns": "4",
                        "startOffsets": "55",
                        "endColumns": "100",
                        "endOffsets": "151"
                    },
                    "to": {
                        "startLines": "30",
                        "startColumns": "4",
                        "startOffsets": "2840",
                        "endColumns": "100",
                        "endOffsets": "2936"
                    }
                },
                {
                    "source": "C:\\Users\\salmo\\.gradle\\caches\\transforms-2\\files-2.1\\f4c0d726fc0e5d830b8d8bc9f7d0a396\\appcompat-1.2.0\\res\\values-ar\\values-ar.xml",
                    "from": {
                        "startLines": "2,3,4,5,6,7,8,9,10,11,12,13,14,15,16,17,18,19,20,21,22,23,24,25,26,27,28,29",
                        "startColumns": "4,4,4,4,4,4,4,4,4,4,4,4,4,4,4,4,4,4,4,4,4,4,4,4,4,4,4,4",
                        "startOffsets": "105,213,317,424,506,607,721,801,879,970,1063,1155,1249,1349,1442,1537,1630,1721,1815,1894,1999,2097,2195,2303,2403,2506,2661,2758",
                        "endColumns": "107,103,106,81,100,113,79,77,90,92,91,93,99,92,94,92,90,93,78,104,97,97,107,99,102,154,96,81",
                        "endOffsets": "208,312,419,501,602,716,796,874,965,1058,1150,1244,1344,1437,1532,1625,1716,1810,1889,1994,2092,2190,2298,2398,2501,2656,2753,2835"
                    }
                }
            ]
        },
        {
            "outputFile": "D:\\AndroidStudioProjects\\wanghu\\app\\build\\intermediates\\res\\merged\\debug\\values-es-rUS_values-es-rUS.arsc.flat",
            "map": [
                {
                    "source": "C:\\Users\\salmo\\.gradle\\caches\\transforms-2\\files-2.1\\bb39ea0a726041ab478566c42daa0a7a\\core-1.3.1\\res\\values-es-rUS\\values-es-rUS.xml",
                    "from": {
                        "startLines": "2",
                        "startColumns": "4",
                        "startOffsets": "55",
                        "endColumns": "100",
                        "endOffsets": "151"
                    },
                    "to": {
                        "startLines": "30",
                        "startColumns": "4",
                        "startOffsets": "2904",
                        "endColumns": "100",
                        "endOffsets": "3000"
                    }
                },
                {
                    "source": "C:\\Users\\salmo\\.gradle\\caches\\transforms-2\\files-2.1\\f4c0d726fc0e5d830b8d8bc9f7d0a396\\appcompat-1.2.0\\res\\values-es-rUS\\values-es-rUS.xml",
                    "from": {
                        "startLines": "2,3,4,5,6,7,8,9,10,11,12,13,14,15,16,17,18,19,20,21,22,23,24,25,26,27,28,29",
                        "startColumns": "4,4,4,4,4,4,4,4,4,4,4,4,4,4,4,4,4,4,4,4,4,4,4,4,4,4,4,4",
                        "startOffsets": "105,225,334,442,527,629,745,830,910,1001,1094,1189,1283,1382,1475,1574,1670,1761,1852,1934,2041,2140,2239,2347,2455,2562,2721,2821",
                        "endColumns": "119,108,107,84,101,115,84,79,90,92,94,93,98,92,98,95,90,90,81,106,98,98,107,107,106,158,99,82",
                        "endOffsets": "220,329,437,522,624,740,825,905,996,1089,1184,1278,1377,1470,1569,1665,1756,1847,1929,2036,2135,2234,2342,2450,2557,2716,2816,2899"
                    }
                }
            ]
        },
        {
            "outputFile": "D:\\AndroidStudioProjects\\wanghu\\app\\build\\intermediates\\res\\merged\\debug\\values-lv_values-lv.arsc.flat",
            "map": [
                {
                    "source": "C:\\Users\\salmo\\.gradle\\caches\\transforms-2\\files-2.1\\bb39ea0a726041ab478566c42daa0a7a\\core-1.3.1\\res\\values-lv\\values-lv.xml",
                    "from": {
                        "startLines": "2",
                        "startColumns": "4",
                        "startOffsets": "55",
                        "endColumns": "100",
                        "endOffsets": "151"
                    },
                    "to": {
                        "startLines": "30",
                        "startColumns": "4",
                        "startOffsets": "3072",
                        "endColumns": "100",
                        "endOffsets": "3168"
                    }
                },
                {
                    "source": "C:\\Users\\salmo\\.gradle\\caches\\transforms-2\\files-2.1\\f4c0d726fc0e5d830b8d8bc9f7d0a396\\appcompat-1.2.0\\res\\values-lv\\values-lv.xml",
                    "from": {
                        "startLines": "2,3,4,5,6,7,8,9,10,11,12,13,14,15,16,17,18,19,20,21,22,23,24,25,26,27,28,29",
                        "startColumns": "4,4,4,4,4,4,4,4,4,4,4,4,4,4,4,4,4,4,4,4,4,4,4,4,4,4,4,4",
                        "startOffsets": "105,225,335,444,530,634,756,838,918,1028,1136,1242,1351,1462,1565,1677,1784,1889,1989,2074,2183,2294,2393,2504,2611,2716,2890,2989",
                        "endColumns": "119,109,108,85,103,121,81,79,109,107,105,108,110,102,111,106,104,99,84,108,110,98,110,106,104,173,98,82",
                        "endOffsets": "220,330,439,525,629,751,833,913,1023,1131,1237,1346,1457,1560,1672,1779,1884,1984,2069,2178,2289,2388,2499,2606,2711,2885,2984,3067"
                    }
                }
            ]
        },
        {
            "outputFile": "D:\\AndroidStudioProjects\\wanghu\\app\\build\\intermediates\\res\\merged\\debug\\values-uz_values-uz.arsc.flat",
            "map": [
                {
                    "source": "C:\\Users\\salmo\\.gradle\\caches\\transforms-2\\files-2.1\\bb39ea0a726041ab478566c42daa0a7a\\core-1.3.1\\res\\values-uz\\values-uz.xml",
                    "from": {
                        "startLines": "2",
                        "startColumns": "4",
                        "startOffsets": "55",
                        "endColumns": "100",
                        "endOffsets": "151"
                    },
                    "to": {
                        "startLines": "30",
                        "startColumns": "4",
                        "startOffsets": "2860",
                        "endColumns": "100",
                        "endOffsets": "2956"
                    }
                },
                {
                    "source": "C:\\Users\\salmo\\.gradle\\caches\\transforms-2\\files-2.1\\f4c0d726fc0e5d830b8d8bc9f7d0a396\\appcompat-1.2.0\\res\\values-uz\\values-uz.xml",
                    "from": {
                        "startLines": "2,3,4,5,6,7,8,9,10,11,12,13,14,15,16,17,18,19,20,21,22,23,24,25,26,27,28,29",
                        "startColumns": "4,4,4,4,4,4,4,4,4,4,4,4,4,4,4,4,4,4,4,4,4,4,4,4,4,4,4,4",
                        "startOffsets": "105,210,305,405,487,587,704,789,867,958,1051,1146,1240,1334,1427,1522,1617,1708,1800,1884,1994,2100,2200,2308,2414,2516,2677,2776",
                        "endColumns": "104,94,99,81,99,116,84,77,90,92,94,93,93,92,94,94,90,91,83,109,105,99,107,105,101,160,98,83",
                        "endOffsets": "205,300,400,482,582,699,784,862,953,1046,1141,1235,1329,1422,1517,1612,1703,1795,1879,1989,2095,2195,2303,2409,2511,2672,2771,2855"
                    }
                }
            ]
        },
        {
            "outputFile": "D:\\AndroidStudioProjects\\wanghu\\app\\build\\intermediates\\res\\merged\\debug\\values-am_values-am.arsc.flat",
            "map": [
                {
                    "source": "C:\\Users\\salmo\\.gradle\\caches\\transforms-2\\files-2.1\\bb39ea0a726041ab478566c42daa0a7a\\core-1.3.1\\res\\values-am\\values-am.xml",
                    "from": {
                        "startLines": "2",
                        "startColumns": "4",
                        "startOffsets": "55",
                        "endColumns": "100",
                        "endOffsets": "151"
                    },
                    "to": {
                        "startLines": "30",
                        "startColumns": "4",
                        "startOffsets": "2803",
                        "endColumns": "100",
                        "endOffsets": "2899"
                    }
                },
                {
                    "source": "C:\\Users\\salmo\\.gradle\\caches\\transforms-2\\files-2.1\\f4c0d726fc0e5d830b8d8bc9f7d0a396\\appcompat-1.2.0\\res\\values-am\\values-am.xml",
                    "from": {
                        "startLines": "2,3,4,5,6,7,8,9,10,11,12,13,14,15,16,17,18,19,20,21,22,23,24,25,26,27,28,29",
                        "startColumns": "4,4,4,4,4,4,4,4,4,4,4,4,4,4,4,4,4,4,4,4,4,4,4,4,4,4,4,4",
                        "startOffsets": "105,203,301,407,493,596,713,791,867,958,1051,1143,1237,1337,1430,1525,1618,1709,1800,1880,1980,2080,2176,2278,2378,2477,2627,2723",
                        "endColumns": "97,97,105,85,102,116,77,75,90,92,91,93,99,92,94,92,90,90,79,99,99,95,101,99,98,149,95,79",
                        "endOffsets": "198,296,402,488,591,708,786,862,953,1046,1138,1232,1332,1425,1520,1613,1704,1795,1875,1975,2075,2171,2273,2373,2472,2622,2718,2798"
                    }
                }
            ]
        },
        {
            "outputFile": "D:\\AndroidStudioProjects\\wanghu\\app\\build\\intermediates\\res\\merged\\debug\\values-zh-rHK_values-zh-rHK.arsc.flat",
            "map": [
                {
                    "source": "C:\\Users\\salmo\\.gradle\\caches\\transforms-2\\files-2.1\\f4c0d726fc0e5d830b8d8bc9f7d0a396\\appcompat-1.2.0\\res\\values-zh-rHK\\values-zh-rHK.xml",
                    "from": {
                        "startLines": "2,3,4,5,6,7,8,9,10,11,12,13,14,15,16,17,18,19,20,21,22,23,24,25,26,27,28,29",
                        "startColumns": "4,4,4,4,4,4,4,4,4,4,4,4,4,4,4,4,4,4,4,4,4,4,4,4,4,4,4,4",
                        "startOffsets": "105,200,293,393,475,572,680,757,832,924,1018,1109,1205,1300,1394,1490,1582,1674,1766,1844,1940,2035,2130,2227,2323,2421,2572,2666",
                        "endColumns": "94,92,99,81,96,107,76,74,91,93,90,95,94,93,95,91,91,91,77,95,94,94,96,95,97,150,93,78",
                        "endOffsets": "195,288,388,470,567,675,752,827,919,1013,1104,1200,1295,1389,1485,1577,1669,1761,1839,1935,2030,2125,2222,2318,2416,2567,2661,2740"
                    }
                },
                {
                    "source": "C:\\Users\\salmo\\.gradle\\caches\\transforms-2\\files-2.1\\bb39ea0a726041ab478566c42daa0a7a\\core-1.3.1\\res\\values-zh-rHK\\values-zh-rHK.xml",
                    "from": {
                        "startLines": "2",
                        "startColumns": "4",
                        "startOffsets": "55",
                        "endColumns": "100",
                        "endOffsets": "151"
                    },
                    "to": {
                        "startLines": "30",
                        "startColumns": "4",
                        "startOffsets": "2745",
                        "endColumns": "100",
                        "endOffsets": "2841"
                    }
                }
            ]
        }
    ]
}
