# Supplementary material for: Intelligent lecture recording system based on coordination of face-detection and pedestrian dead reckoning
Source: PeerJ Comput Sci. 2022 May 17;8:e971. doi: 10.7717/peerj-cs.971 (PMC9137921; doi:10.7717/peerj-cs.971)
Supplement: Supplemental Information 2 [file peerj-cs-08-971-s002.zip › file2/app/build/intermediates/blame/res/debug/multi-v2/values-b+sr+Latn.json]

{
    "logs": [
        {
            "outputFile": "D:\\AndroidStudioProjects\\wanghu\\app\\build\\intermediates\\incremental\\mergeDebugResources\\merged.dir\\values-b+sr+Latn\\values-b+sr+Latn.xml",
            "map": [
                {
                    "source": "C:\\Users\\salmo\\.gradle\\caches\\transforms-2\\files-2.1\\f4c0d726fc0e5d830b8d8bc9f7d0a396\\appcompat-1.2.0\\res\\values-b+sr+Latn\\values-b+sr+Latn.xml",
                    "from": {
                        "startLines": "2,3,4,5,6,7,8,9,10,11,12,13,14,15,16,17,18,19,20,21,22,23,24,25,26,27,28,29",
                        "startColumns": "4,4,4,4,4,4,4,4,4,4,4,4,4,4,4,4,4,4,4,4,4,4,4,4,4,4,4,4",
                        "startOffsets": "105,212,313,419,505,609,731,816,898,989,1082,1177,1271,1371,1464,1559,1664,1755,1846,1932,2037,2143,2246,2353,2462,2569,2739,2836",
                        "endColumns": "106,100,105,85,103,121,84,81,90,92,94,93,99,92,94,104,90,90,85,104,105,102,106,108,106,169,96,86",
                        "endOffsets": "207,308,414,500,604,726,811,893,984,1077,1172,1266,1366,1459,1554,1659,1750,1841,1927,2032,2138,2241,2348,2457,2564,2734,2831,2918"
                    }
                },
                {
                    "source": "C:\\Users\\salmo\\.gradle\\caches\\transforms-2\\files-2.1\\bb39ea0a726041ab478566c42daa0a7a\\core-1.3.1\\res\\values-b+sr+Latn\\values-b+sr+Latn.xml",
                    "from": {
                        "startLines": "2",
                        "startColumns": "4",
                        "startOffsets": "55",
                        "endColumns": "100",
                        "endOffsets": "151"
                    },
                    "to": {
                        "startLines": "30",
                        "startColumns": "4",
                        "startOffsets": "2923",
                        "endColumns": "100",
                        "endOffsets": "3019"
                    }
                }
            ]
        }
    ]
}
