# Supplementary material for: Intelligent lecture recording system based on coordination of face-detection and pedestrian dead reckoning
Source: PeerJ Comput Sci. 2022 May 17;8:e971. doi: 10.7717/peerj-cs.971 (PMC9137921; doi:10.7717/peerj-cs.971)
Supplement: Supplemental Information 2 [file peerj-cs-08-971-s002.zip › file2/app/build/intermediates/blame/res/debug/multi-v2/values-cs.json]

{
    "logs": [
        {
            "outputFile": "D:\\AndroidStudioProjects\\wanghu\\app\\build\\intermediates\\incremental\\mergeDebugResources\\merged.dir\\values-cs\\values-cs.xml",
            "map": [
                {
                    "source": "C:\\Users\\salmo\\.gradle\\caches\\transforms-2\\files-2.1\\bb39ea0a726041ab478566c42daa0a7a\\core-1.3.1\\res\\values-cs\\values-cs.xml",
                    "from": {
                        "startLines": "2",
                        "startColumns": "4",
                        "startOffsets": "55",
                        "endColumns": "100",
                        "endOffsets": "151"
                    },
                    "to": {
                        "startLines": "30",
                        "startColumns": "4",
                        "startOffsets": "2881",
                        "endColumns": "100",
                        "endOffsets": "2977"
                    }
                },
                {
                    "source": "C:\\Users\\salmo\\.gradle\\caches\\transforms-2\\files-2.1\\f4c0d726fc0e5d830b8d8bc9f7d0a396\\appcompat-1.2.0\\res\\values-cs\\values-cs.xml",
                    "from": {
                        "startLines": "2,3,4,5,6,7,8,9,10,11,12,13,14,15,16,17,18,19,20,21,22,23,24,25,26,27,28,29",
                        "startColumns": "4,4,4,4,4,4,4,4,4,4,4,4,4,4,4,4,4,4,4,4,4,4,4,4,4,4,4,4",
                        "startOffsets": "105,212,314,423,509,614,731,809,885,976,1069,1164,1258,1352,1445,1540,1637,1728,1819,1903,2007,2119,2218,2324,2435,2537,2700,2798",
                        "endColumns": "106,101,108,85,104,116,77,75,90,92,94,93,93,92,94,96,90,90,83,103,111,98,105,110,101,162,97,82",
                        "endOffsets": "207,309,418,504,609,726,804,880,971,1064,1159,1253,1347,1440,1535,1632,1723,1814,1898,2002,2114,2213,2319,2430,2532,2695,2793,2876"
                    }
                }
            ]
        }
    ]
}
