# Supplementary material for: Intelligent lecture recording system based on coordination of face-detection and pedestrian dead reckoning
Source: PeerJ Comput Sci. 2022 May 17;8:e971. doi: 10.7717/peerj-cs.971 (PMC9137921; doi:10.7717/peerj-cs.971)
Supplement: Supplemental Information 2 [file peerj-cs-08-971-s002.zip › file2/app/build/intermediates/blame/res/debug/multi-v2/values-en-rAU.json]

{
    "logs": [
        {
            "outputFile": "D:\\AndroidStudioProjects\\wanghu\\app\\build\\intermediates\\incremental\\mergeDebugResources\\merged.dir\\values-en-rAU\\values-en-rAU.xml",
            "map": [
                {
                    "source": "C:\\Users\\salmo\\.gradle\\caches\\transforms-2\\files-2.1\\f4c0d726fc0e5d830b8d8bc9f7d0a396\\appcompat-1.2.0\\res\\values-en-rAU\\values-en-rAU.xml",
                    "from": {
                        "startLines": "2,3,4,5,6,7,8,9,10,11,12,13,14,15,16,17,18,19,20,21,22,23,24,25,26,27,28,29",
                        "startColumns": "4,4,4,4,4,4,4,4,4,4,4,4,4,4,4,4,4,4,4,4,4,4,4,4,4,4,4,4",
                        "startOffsets": "105,209,309,417,501,601,716,794,869,960,1053,1148,1242,1342,1435,1530,1624,1715,1806,1888,1991,2094,2193,2298,2402,2506,2662,2762",
                        "endColumns": "103,99,107,83,99,114,77,74,90,92,94,93,99,92,94,93,90,90,81,102,102,98,104,103,103,155,99,82",
                        "endOffsets": "204,304,412,496,596,711,789,864,955,1048,1143,1237,1337,1430,1525,1619,1710,1801,1883,1986,2089,2188,2293,2397,2501,2657,2757,2840"
                    }
                },
                {
                    "source": "C:\\Users\\salmo\\.gradle\\caches\\transforms-2\\files-2.1\\bb39ea0a726041ab478566c42daa0a7a\\core-1.3.1\\res\\values-en-rAU\\values-en-rAU.xml",
                    "from": {
                        "startLines": "2",
                        "startColumns": "4",
                        "startOffsets": "55",
                        "endColumns": "100",
                        "endOffsets": "151"
                    },
                    "to": {
                        "startLines": "30",
                        "startColumns": "4",
                        "startOffsets": "2845",
                        "endColumns": "100",
                        "endOffsets": "2941"
                    }
                }
            ]
        }
    ]
}
