# Supplementary material for: Intelligent lecture recording system based on coordination of face-detection and pedestrian dead reckoning
Source: PeerJ Comput Sci. 2022 May 17;8:e971. doi: 10.7717/peerj-cs.971 (PMC9137921; doi:10.7717/peerj-cs.971)
Supplement: Supplemental Information 2 [file peerj-cs-08-971-s002.zip › file2/app/build/intermediates/blame/res/debug/multi-v2/values-en-rXC.json]

{
    "logs": [
        {
            "outputFile": "D:\\AndroidStudioProjects\\wanghu\\app\\build\\intermediates\\incremental\\mergeDebugResources\\merged.dir\\values-en-rXC\\values-en-rXC.xml",
            "map": [
                {
                    "source": "C:\\Users\\salmo\\.gradle\\caches\\transforms-2\\files-2.1\\bb39ea0a726041ab478566c42daa0a7a\\core-1.3.1\\res\\values-en-rXC\\values-en-rXC.xml",
                    "from": {
                        "startLines": "2",
                        "startColumns": "4",
                        "startOffsets": "55",
                        "endColumns": "203",
                        "endOffsets": "254"
                    },
                    "to": {
                        "startLines": "30",
                        "startColumns": "4",
                        "startOffsets": "5714",
                        "endColumns": "203",
                        "endOffsets": "5913"
                    }
                },
                {
                    "source": "C:\\Users\\salmo\\.gradle\\caches\\transforms-2\\files-2.1\\f4c0d726fc0e5d830b8d8bc9f7d0a396\\appcompat-1.2.0\\res\\values-en-rXC\\values-en-rXC.xml",
                    "from": {
                        "startLines": "2,3,4,5,6,7,8,9,10,11,12,13,14,15,16,17,18,19,20,21,22,23,24,25,26,27,28,29",
                        "startColumns": "4,4,4,4,4,4,4,4,4,4,4,4,4,4,4,4,4,4,4,4,4,4,4,4,4,4,4,4",
                        "startOffsets": "105,312,515,725,912,1113,1329,1509,1684,1878,2072,2267,2464,2663,2858,3056,3253,3447,3641,3826,4031,4234,4435,4641,4846,5053,5327,5528",
                        "endColumns": "206,202,209,186,200,215,179,174,193,193,194,196,198,194,197,196,193,193,184,204,202,200,205,204,206,273,200,185",
                        "endOffsets": "307,510,720,907,1108,1324,1504,1679,1873,2067,2262,2459,2658,2853,3051,3248,3442,3636,3821,4026,4229,4430,4636,4841,5048,5322,5523,5709"
                    }
                }
            ]
        }
    ]
}
