# Supplementary material for: Intelligent lecture recording system based on coordination of face-detection and pedestrian dead reckoning
Source: PeerJ Comput Sci. 2022 May 17;8:e971. doi: 10.7717/peerj-cs.971 (PMC9137921; doi:10.7717/peerj-cs.971)
Supplement: Supplemental Information 2 [file peerj-cs-08-971-s002.zip › file2/app/build/intermediates/blame/res/debug/multi-v2/values-es-rUS.json]

{
    "logs": [
        {
            "outputFile": "D:\\AndroidStudioProjects\\wanghu\\app\\build\\intermediates\\incremental\\mergeDebugResources\\merged.dir\\values-es-rUS\\values-es-rUS.xml",
            "map": [
                {
                    "source": "C:\\Users\\salmo\\.gradle\\caches\\transforms-2\\files-2.1\\bb39ea0a726041ab478566c42daa0a7a\\core-1.3.1\\res\\values-es-rUS\\values-es-rUS.xml",
                    "from": {
                        "startLines": "2",
                        "startColumns": "4",
                        "startOffsets": "55",
                        "endColumns": "100",
                        "endOffsets": "151"
                    },
                    "to": {
                        "startLines": "30",
                        "startColumns": "4",
                        "startOffsets": "2904",
                        "endColumns": "100",
                        "endOffsets": "3000"
                    }
                },
                {
                    "source": "C:\\Users\\salmo\\.gradle\\caches\\transforms-2\\files-2.1\\f4c0d726fc0e5d830b8d8bc9f7d0a396\\appcompat-1.2.0\\res\\values-es-rUS\\values-es-rUS.xml",
                    "from": {
                        "startLines": "2,3,4,5,6,7,8,9,10,11,12,13,14,15,16,17,18,19,20,21,22,23,24,25,26,27,28,29",
                        "startColumns": "4,4,4,4,4,4,4,4,4,4,4,4,4,4,4,4,4,4,4,4,4,4,4,4,4,4,4,4",
                        "startOffsets": "105,225,334,442,527,629,745,830,910,1001,1094,1189,1283,1382,1475,1574,1670,1761,1852,1934,2041,2140,2239,2347,2455,2562,2721,2821",
                        "endColumns": "119,108,107,84,101,115,84,79,90,92,94,93,98,92,98,95,90,90,81,106,98,98,107,107,106,158,99,82",
                        "endOffsets": "220,329,437,522,624,740,825,905,996,1089,1184,1278,1377,1470,1569,1665,1756,1847,1929,2036,2135,2234,2342,2450,2557,2716,2816,2899"
                    }
                }
            ]
        }
    ]
}
