# Supplementary material for: Intelligent lecture recording system based on coordination of face-detection and pedestrian dead reckoning
Source: PeerJ Comput Sci. 2022 May 17;8:e971. doi: 10.7717/peerj-cs.971 (PMC9137921; doi:10.7717/peerj-cs.971)
Supplement: Supplemental Information 2 [file peerj-cs-08-971-s002.zip › file2/app/build/intermediates/blame/res/debug/multi-v2/values-es.json]

{
    "logs": [
        {
            "outputFile": "D:\\AndroidStudioProjects\\wanghu\\app\\build\\intermediates\\incremental\\mergeDebugResources\\merged.dir\\values-es\\values-es.xml",
            "map": [
                {
                    "source": "C:\\Users\\salmo\\.gradle\\caches\\transforms-2\\files-2.1\\f4c0d726fc0e5d830b8d8bc9f7d0a396\\appcompat-1.2.0\\res\\values-es\\values-es.xml",
                    "from": {
                        "startLines": "2,3,4,5,6,7,8,9,10,11,12,13,14,15,16,17,18,19,20,21,22,23,24,25,26,27,28,29",
                        "startColumns": "4,4,4,4,4,4,4,4,4,4,4,4,4,4,4,4,4,4,4,4,4,4,4,4,4,4,4,4",
                        "startOffsets": "105,207,320,428,513,614,742,828,909,1001,1095,1192,1286,1386,1480,1576,1672,1764,1856,1938,2045,2156,2255,2363,2471,2578,2737,2836",
                        "endColumns": "101,112,107,84,100,127,85,80,91,93,96,93,99,93,95,95,91,91,81,106,110,98,107,107,106,158,98,82",
                        "endOffsets": "202,315,423,508,609,737,823,904,996,1090,1187,1281,1381,1475,1571,1667,1759,1851,1933,2040,2151,2250,2358,2466,2573,2732,2831,2914"
                    }
                },
                {
                    "source": "C:\\Users\\salmo\\.gradle\\caches\\transforms-2\\files-2.1\\bb39ea0a726041ab478566c42daa0a7a\\core-1.3.1\\res\\values-es\\values-es.xml",
                    "from": {
                        "startLines": "2",
                        "startColumns": "4",
                        "startOffsets": "55",
                        "endColumns": "100",
                        "endOffsets": "151"
                    },
                    "to": {
                        "startLines": "30",
                        "startColumns": "4",
                        "startOffsets": "2919",
                        "endColumns": "100",
                        "endOffsets": "3015"
                    }
                }
            ]
        }
    ]
}
