# Supplementary material for: Intelligent lecture recording system based on coordination of face-detection and pedestrian dead reckoning
Source: PeerJ Comput Sci. 2022 May 17;8:e971. doi: 10.7717/peerj-cs.971 (PMC9137921; doi:10.7717/peerj-cs.971)
Supplement: Supplemental Information 2 [file peerj-cs-08-971-s002.zip › file2/app/build/intermediates/blame/res/debug/multi-v2/values-fr-rCA.json]

{
    "logs": [
        {
            "outputFile": "D:\\AndroidStudioProjects\\wanghu\\app\\build\\intermediates\\incremental\\mergeDebugResources\\merged.dir\\values-fr-rCA\\values-fr-rCA.xml",
            "map": [
                {
                    "source": "C:\\Users\\salmo\\.gradle\\caches\\transforms-2\\files-2.1\\bb39ea0a726041ab478566c42daa0a7a\\core-1.3.1\\res\\values-fr-rCA\\values-fr-rCA.xml",
                    "from": {
                        "startLines": "2",
                        "startColumns": "4",
                        "startOffsets": "55",
                        "endColumns": "100",
                        "endOffsets": "151"
                    },
                    "to": {
                        "startLines": "30",
                        "startColumns": "4",
                        "startOffsets": "2942",
                        "endColumns": "100",
                        "endOffsets": "3038"
                    }
                },
                {
                    "source": "C:\\Users\\salmo\\.gradle\\caches\\transforms-2\\files-2.1\\f4c0d726fc0e5d830b8d8bc9f7d0a396\\appcompat-1.2.0\\res\\values-fr-rCA\\values-fr-rCA.xml",
                    "from": {
                        "startLines": "2,3,4,5,6,7,8,9,10,11,12,13,14,15,16,17,18,19,20,21,22,23,24,25,26,27,28,29",
                        "startColumns": "4,4,4,4,4,4,4,4,4,4,4,4,4,4,4,4,4,4,4,4,4,4,4,4,4,4,4,4",
                        "startOffsets": "105,216,323,433,520,626,756,841,921,1012,1105,1203,1298,1398,1491,1584,1679,1770,1861,1947,2057,2168,2271,2382,2490,2597,2756,2855",
                        "endColumns": "110,106,109,86,105,129,84,79,90,92,97,94,99,92,92,94,90,90,85,109,110,102,110,107,106,158,98,86",
                        "endOffsets": "211,318,428,515,621,751,836,916,1007,1100,1198,1293,1393,1486,1579,1674,1765,1856,1942,2052,2163,2266,2377,2485,2592,2751,2850,2937"
                    }
                }
            ]
        }
    ]
}
