# Supplementary material for: Intelligent lecture recording system based on coordination of face-detection and pedestrian dead reckoning
Source: PeerJ Comput Sci. 2022 May 17;8:e971. doi: 10.7717/peerj-cs.971 (PMC9137921; doi:10.7717/peerj-cs.971)
Supplement: Supplemental Information 2 [file peerj-cs-08-971-s002.zip › file2/app/build/intermediates/blame/res/debug/multi-v2/values-gl.json]

{
    "logs": [
        {
            "outputFile": "D:\\AndroidStudioProjects\\wanghu\\app\\build\\intermediates\\incremental\\mergeDebugResources\\merged.dir\\values-gl\\values-gl.xml",
            "map": [
                {
                    "source": "C:\\Users\\salmo\\.gradle\\caches\\transforms-2\\files-2.1\\bb39ea0a726041ab478566c42daa0a7a\\core-1.3.1\\res\\values-gl\\values-gl.xml",
                    "from": {
                        "startLines": "2",
                        "startColumns": "4",
                        "startOffsets": "55",
                        "endColumns": "100",
                        "endOffsets": "151"
                    },
                    "to": {
                        "startLines": "30",
                        "startColumns": "4",
                        "startOffsets": "2936",
                        "endColumns": "100",
                        "endOffsets": "3032"
                    }
                },
                {
                    "source": "C:\\Users\\salmo\\.gradle\\caches\\transforms-2\\files-2.1\\f4c0d726fc0e5d830b8d8bc9f7d0a396\\appcompat-1.2.0\\res\\values-gl\\values-gl.xml",
                    "from": {
                        "startLines": "2,3,4,5,6,7,8,9,10,11,12,13,14,15,16,17,18,19,20,21,22,23,24,25,26,27,28,29",
                        "startColumns": "4,4,4,4,4,4,4,4,4,4,4,4,4,4,4,4,4,4,4,4,4,4,4,4,4,4,4,4",
                        "startOffsets": "105,209,313,421,506,607,735,820,900,992,1086,1183,1277,1377,1471,1567,1662,1754,1846,1927,2035,2142,2249,2358,2463,2577,2754,2853",
                        "endColumns": "103,103,107,84,100,127,84,79,91,93,96,93,99,93,95,94,91,91,80,107,106,106,108,104,113,176,98,82",
                        "endOffsets": "204,308,416,501,602,730,815,895,987,1081,1178,1272,1372,1466,1562,1657,1749,1841,1922,2030,2137,2244,2353,2458,2572,2749,2848,2931"
                    }
                }
            ]
        }
    ]
}
