# Supplementary material for: Intelligent lecture recording system based on coordination of face-detection and pedestrian dead reckoning
Source: PeerJ Comput Sci. 2022 May 17;8:e971. doi: 10.7717/peerj-cs.971 (PMC9137921; doi:10.7717/peerj-cs.971)
Supplement: Supplemental Information 2 [file peerj-cs-08-971-s002.zip › file2/app/build/intermediates/blame/res/debug/multi-v2/values-gu.json]

{
    "logs": [
        {
            "outputFile": "D:\\AndroidStudioProjects\\wanghu\\app\\build\\intermediates\\incremental\\mergeDebugResources\\merged.dir\\values-gu\\values-gu.xml",
            "map": [
                {
                    "source": "C:\\Users\\salmo\\.gradle\\caches\\transforms-2\\files-2.1\\bb39ea0a726041ab478566c42daa0a7a\\core-1.3.1\\res\\values-gu\\values-gu.xml",
                    "from": {
                        "startLines": "2",
                        "startColumns": "4",
                        "startOffsets": "55",
                        "endColumns": "100",
                        "endOffsets": "151"
                    },
                    "to": {
                        "startLines": "30",
                        "startColumns": "4",
                        "startOffsets": "2869",
                        "endColumns": "100",
                        "endOffsets": "2965"
                    }
                },
                {
                    "source": "C:\\Users\\salmo\\.gradle\\caches\\transforms-2\\files-2.1\\f4c0d726fc0e5d830b8d8bc9f7d0a396\\appcompat-1.2.0\\res\\values-gu\\values-gu.xml",
                    "from": {
                        "startLines": "2,3,4,5,6,7,8,9,10,11,12,13,14,15,16,17,18,19,20,21,22,23,24,25,26,27,28,29",
                        "startColumns": "4,4,4,4,4,4,4,4,4,4,4,4,4,4,4,4,4,4,4,4,4,4,4,4,4,4,4,4",
                        "startOffsets": "105,212,316,423,510,610,730,808,885,976,1069,1164,1258,1358,1451,1546,1640,1731,1822,1902,2008,2109,2206,2315,2415,2525,2685,2788",
                        "endColumns": "106,103,106,86,99,119,77,76,90,92,94,93,99,92,94,93,90,90,79,105,100,96,108,99,109,159,102,80",
                        "endOffsets": "207,311,418,505,605,725,803,880,971,1064,1159,1253,1353,1446,1541,1635,1726,1817,1897,2003,2104,2201,2310,2410,2520,2680,2783,2864"
                    }
                }
            ]
        }
    ]
}
