# Supplementary material for: Intelligent lecture recording system based on coordination of face-detection and pedestrian dead reckoning
Source: PeerJ Comput Sci. 2022 May 17;8:e971. doi: 10.7717/peerj-cs.971 (PMC9137921; doi:10.7717/peerj-cs.971)
Supplement: Supplemental Information 2 [file peerj-cs-08-971-s002.zip › file2/app/build/intermediates/blame/res/debug/multi-v2/values-hu.json]

{
    "logs": [
        {
            "outputFile": "D:\\AndroidStudioProjects\\wanghu\\app\\build\\intermediates\\incremental\\mergeDebugResources\\merged.dir\\values-hu\\values-hu.xml",
            "map": [
                {
                    "source": "C:\\Users\\salmo\\.gradle\\caches\\transforms-2\\files-2.1\\bb39ea0a726041ab478566c42daa0a7a\\core-1.3.1\\res\\values-hu\\values-hu.xml",
                    "from": {
                        "startLines": "2",
                        "startColumns": "4",
                        "startOffsets": "55",
                        "endColumns": "100",
                        "endOffsets": "151"
                    },
                    "to": {
                        "startLines": "30",
                        "startColumns": "4",
                        "startOffsets": "2943",
                        "endColumns": "100",
                        "endOffsets": "3039"
                    }
                },
                {
                    "source": "C:\\Users\\salmo\\.gradle\\caches\\transforms-2\\files-2.1\\f4c0d726fc0e5d830b8d8bc9f7d0a396\\appcompat-1.2.0\\res\\values-hu\\values-hu.xml",
                    "from": {
                        "startLines": "2,3,4,5,6,7,8,9,10,11,12,13,14,15,16,17,18,19,20,21,22,23,24,25,26,27,28,29",
                        "startColumns": "4,4,4,4,4,4,4,4,4,4,4,4,4,4,4,4,4,4,4,4,4,4,4,4,4,4,4,4",
                        "startOffsets": "105,213,305,420,504,619,742,819,894,985,1078,1173,1267,1367,1460,1555,1650,1741,1832,1915,2025,2135,2235,2346,2455,2574,2756,2859",
                        "endColumns": "107,91,114,83,114,122,76,74,90,92,94,93,99,92,94,94,90,90,82,109,109,99,110,108,118,181,102,83",
                        "endOffsets": "208,300,415,499,614,737,814,889,980,1073,1168,1262,1362,1455,1550,1645,1736,1827,1910,2020,2130,2230,2341,2450,2569,2751,2854,2938"
                    }
                }
            ]
        }
    ]
}
