# Supplementary material for: Intelligent lecture recording system based on coordination of face-detection and pedestrian dead reckoning
Source: PeerJ Comput Sci. 2022 May 17;8:e971. doi: 10.7717/peerj-cs.971 (PMC9137921; doi:10.7717/peerj-cs.971)
Supplement: Supplemental Information 2 [file peerj-cs-08-971-s002.zip › file2/app/build/intermediates/blame/res/debug/multi-v2/values-pt-rPT.json]

{
    "logs": [
        {
            "outputFile": "D:\\AndroidStudioProjects\\wanghu\\app\\build\\intermediates\\incremental\\mergeDebugResources\\merged.dir\\values-pt-rPT\\values-pt-rPT.xml",
            "map": [
                {
                    "source": "C:\\Users\\salmo\\.gradle\\caches\\transforms-2\\files-2.1\\f4c0d726fc0e5d830b8d8bc9f7d0a396\\appcompat-1.2.0\\res\\values-pt-rPT\\values-pt-rPT.xml",
                    "from": {
                        "startLines": "2,3,4,5,6,7,8,9,10,11,12,13,14,15,16,17,18,19,20,21,22,23,24,25,26,27,28,29",
                        "startColumns": "4,4,4,4,4,4,4,4,4,4,4,4,4,4,4,4,4,4,4,4,4,4,4,4,4,4,4,4",
                        "startOffsets": "105,213,319,426,515,616,740,825,905,997,1091,1188,1282,1381,1475,1571,1666,1758,1850,1935,2042,2153,2255,2363,2471,2578,2749,2848",
                        "endColumns": "107,105,106,88,100,123,84,79,91,93,96,93,98,93,95,94,91,91,84,106,110,101,107,107,106,170,98,85",
                        "endOffsets": "208,314,421,510,611,735,820,900,992,1086,1183,1277,1376,1470,1566,1661,1753,1845,1930,2037,2148,2250,2358,2466,2573,2744,2843,2929"
                    }
                },
                {
                    "source": "C:\\Users\\salmo\\.gradle\\caches\\transforms-2\\files-2.1\\bb39ea0a726041ab478566c42daa0a7a\\core-1.3.1\\res\\values-pt-rPT\\values-pt-rPT.xml",
                    "from": {
                        "startLines": "2",
                        "startColumns": "4",
                        "startOffsets": "55",
                        "endColumns": "100",
                        "endOffsets": "151"
                    },
                    "to": {
                        "startLines": "30",
                        "startColumns": "4",
                        "startOffsets": "2934",
                        "endColumns": "100",
                        "endOffsets": "3030"
                    }
                }
            ]
        }
    ]
}
