# Supplementary material for: Intelligent lecture recording system based on coordination of face-detection and pedestrian dead reckoning
Source: PeerJ Comput Sci. 2022 May 17;8:e971. doi: 10.7717/peerj-cs.971 (PMC9137921; doi:10.7717/peerj-cs.971)
Supplement: Supplemental Information 2 [file peerj-cs-08-971-s002.zip › file2/app/build/intermediates/blame/res/debug/multi-v2/values-v21.json]

{
    "logs": [
        {
            "outputFile": "D:\\AndroidStudioProjects\\wanghu\\app\\build\\intermediates\\incremental\\mergeDebugResources\\merged.dir\\values-v21\\values-v21.xml",
            "map": [
                {
                    "source": "C:\\Users\\salmo\\.gradle\\caches\\transforms-2\\files-2.1\\bb39ea0a726041ab478566c42daa0a7a\\core-1.3.1\\res\\values-v21\\values-v21.xml",
                    "from": {
                        "startLines": "2,3,4,5,6,7,8,9,10,13",
                        "startColumns": "4,4,4,4,4,4,4,4,4,4",
                        "startOffsets": "55,173,237,304,368,484,610,736,864,1036",
                        "endLines": "2,3,4,5,6,7,8,9,12,17",
                        "endColumns": "117,63,66,63,115,125,125,127,12,12",
                        "endOffsets": "168,232,299,363,479,605,731,859,1031,1383"
                    },
                    "to": {
                        "startLines": "2,3,4,5,264,265,266,267,268,271",
                        "startColumns": "4,4,4,4,4,4,4,4,4,4",
                        "startOffsets": "55,173,237,304,19284,19400,19526,19652,19780,19952",
                        "endLines": "2,3,4,5,264,265,266,267,270,275",
                        "endColumns": "117,63,66,63,115,125,125,127,12,12",
                        "endOffsets": "168,232,299,363,19395,19521,19647,19775,19947,20299"
                    }
                },
                {
                    "source": "C:\\Users\\salmo\\.gradle\\caches\\transforms-2\\files-2.1\\f4c0d726fc0e5d830b8d8bc9f7d0a396\\appcompat-1.2.0\\res\\values-v21\\values-v21.xml",
                    "from": {
                        "startLines": "2,3,4,5,6,7,8,9,10,11,12,13,14,15,17,19,20,21,22,24,26,27,28,29,30,32,34,36,38,40,42,43,48,50,52,53,54,56,58,59,60,61,62,63,106,109,152,155,158,160,162,164,167,171,174,175,176,179,180,181,182,183,184,187,188,190,192,194,196,200,202,203,204,205,207,211,213,215,216,217,218,219,220,222,223,224,234,235,236,248",
                        "startColumns": "4,4,4,4,4,4,4,4,4,4,4,4,4,4,4,4,4,4,4,4,4,4,4,4,4,4,4,4,4,4,4,4,4,4,4,4,4,4,4,4,4,4,4,4,4,4,4,4,4,4,4,4,4,4,4,4,4,4,4,4,4,4,4,4,4,4,4,4,4,4,4,4,4,4,4,4,4,4,4,4,4,4,4,4,4,4,4,4,4,4",
                        "startOffsets": "55,146,249,352,457,564,673,782,891,1000,1109,1216,1319,1438,1593,1748,1853,1974,2075,2222,2363,2466,2585,2692,2795,2950,3121,3270,3435,3592,3743,3862,4213,4362,4511,4623,4770,4923,5070,5145,5234,5321,5422,5525,8499,8684,11670,11867,12066,12189,12312,12425,12608,12863,13064,13153,13264,13497,13598,13693,13816,13945,14062,14239,14338,14473,14616,14751,14870,15071,15190,15283,15394,15450,15557,15752,15863,15996,16091,16182,16273,16366,16483,16622,16693,16776,17456,17513,17571,18265",
                        "endLines": "2,3,4,5,6,7,8,9,10,11,12,13,14,16,18,19,20,21,23,25,26,27,28,29,31,33,35,37,39,41,42,47,49,51,52,53,55,57,58,59,60,61,62,105,108,151,154,157,159,161,163,166,170,173,174,175,178,179,180,181,182,183,186,187,189,191,193,195,199,201,202,203,204,206,210,212,214,215,216,217,218,219,221,222,223,233,234,235,247,259",
                        "endColumns": "90,102,102,104,106,108,108,108,108,108,106,102,118,12,12,104,120,100,12,12,102,118,106,102,12,12,12,12,12,12,118,12,12,12,111,146,12,12,74,88,86,100,102,12,12,12,12,12,12,12,12,12,12,12,88,110,12,100,94,122,128,116,12,98,12,12,12,12,12,12,92,110,55,12,12,12,12,94,90,90,92,116,12,70,82,12,56,57,12,12",
                        "endOffsets": "141,244,347,452,559,668,777,886,995,1104,1211,1314,1433,1588,1743,1848,1969,2070,2217,2358,2461,2580,2687,2790,2945,3116,3265,3430,3587,3738,3857,4208,4357,4506,4618,4765,4918,5065,5140,5229,5316,5417,5520,8494,8679,11665,11862,12061,12184,12307,12420,12603,12858,13059,13148,13259,13492,13593,13688,13811,13940,14057,14234,14333,14468,14611,14746,14865,15066,15185,15278,15389,15445,15552,15747,15858,15991,16086,16177,16268,16361,16478,16617,16688,16771,17451,17508,17566,18260,18966"
                    },
                    "to": {
                        "startLines": "6,7,8,9,10,11,12,13,14,15,16,17,18,19,21,23,24,25,26,28,30,31,32,33,34,36,38,40,42,44,46,47,52,54,56,57,58,60,62,63,64,65,66,67,110,113,156,159,162,164,166,168,171,175,178,179,180,183,184,185,186,187,188,191,192,194,196,198,200,204,206,207,208,209,211,215,217,219,220,221,222,223,224,226,227,228,238,239,240,252",
                        "startColumns": "4,4,4,4,4,4,4,4,4,4,4,4,4,4,4,4,4,4,4,4,4,4,4,4,4,4,4,4,4,4,4,4,4,4,4,4,4,4,4,4,4,4,4,4,4,4,4,4,4,4,4,4,4,4,4,4,4,4,4,4,4,4,4,4,4,4,4,4,4,4,4,4,4,4,4,4,4,4,4,4,4,4,4,4,4,4,4,4,4,4",
                        "startOffsets": "368,459,562,665,770,877,986,1095,1204,1313,1422,1529,1632,1751,1906,2061,2166,2287,2388,2535,2676,2779,2898,3005,3108,3263,3434,3583,3748,3905,4056,4175,4526,4675,4824,4936,5083,5236,5383,5458,5547,5634,5735,5838,8812,8997,11983,12180,12379,12502,12625,12738,12921,13176,13377,13466,13577,13810,13911,14006,14129,14258,14375,14552,14651,14786,14929,15064,15183,15384,15503,15596,15707,15763,15870,16065,16176,16309,16404,16495,16586,16679,16796,16935,17006,17089,17769,17826,17884,18578",
                        "endLines": "6,7,8,9,10,11,12,13,14,15,16,17,18,20,22,23,24,25,27,29,30,31,32,33,35,37,39,41,43,45,46,51,53,55,56,57,59,61,62,63,64,65,66,109,112,155,158,161,163,165,167,170,174,177,178,179,182,183,184,185,186,187,190,191,193,195,197,199,203,205,206,207,208,210,214,216,218,219,220,221,222,223,225,226,227,237,238,239,251,263",
                        "endColumns": "90,102,102,104,106,108,108,108,108,108,106,102,118,12,12,104,120,100,12,12,102,118,106,102,12,12,12,12,12,12,118,12,12,12,111,146,12,12,74,88,86,100,102,12,12,12,12,12,12,12,12,12,12,12,88,110,12,100,94,122,128,116,12,98,12,12,12,12,12,12,92,110,55,12,12,12,12,94,90,90,92,116,12,70,82,12,56,57,12,12",
                        "endOffsets": "454,557,660,765,872,981,1090,1199,1308,1417,1524,1627,1746,1901,2056,2161,2282,2383,2530,2671,2774,2893,3000,3103,3258,3429,3578,3743,3900,4051,4170,4521,4670,4819,4931,5078,5231,5378,5453,5542,5629,5730,5833,8807,8992,11978,12175,12374,12497,12620,12733,12916,13171,13372,13461,13572,13805,13906,14001,14124,14253,14370,14547,14646,14781,14924,15059,15178,15379,15498,15591,15702,15758,15865,16060,16171,16304,16399,16490,16581,16674,16791,16930,17001,17084,17764,17821,17879,18573,19279"
                    }
                }
            ]
        }
    ]
}
