# Supplementary material for: Intelligent lecture recording system based on coordination of face-detection and pedestrian dead reckoning
Source: PeerJ Comput Sci. 2022 May 17;8:e971. doi: 10.7717/peerj-cs.971 (PMC9137921; doi:10.7717/peerj-cs.971)
Supplement: Supplemental Information 2 [file peerj-cs-08-971-s002.zip › file2/app/build/intermediates/blame/res/debug/multi-v2/values-v23.json]

{
    "logs": [
        {
            "outputFile": "D:\\AndroidStudioProjects\\wanghu\\app\\build\\intermediates\\incremental\\mergeDebugResources\\merged.dir\\values-v23\\values-v23.xml",
            "map": [
                {
                    "source": "C:\\Users\\salmo\\.gradle\\caches\\transforms-2\\files-2.1\\f4c0d726fc0e5d830b8d8bc9f7d0a396\\appcompat-1.2.0\\res\\values-v23\\values-v23.xml",
                    "from": {
                        "startLines": "2,3,4,5,6,20,34,35,36,39,43,44,45,46",
                        "startColumns": "4,4,4,4,4,4,4,4,4,4,4,4,4,4",
                        "startOffsets": "55,190,325,400,487,1371,2267,2386,2513,2735,2959,3074,3181,3294",
                        "endLines": "2,3,4,5,19,33,34,35,38,42,43,44,45,49",
                        "endColumns": "134,134,74,86,12,12,118,126,12,12,114,106,112,12",
                        "endOffsets": "185,320,395,482,1366,2262,2381,2508,2730,2954,3069,3176,3289,3519"
                    }
                }
            ]
        }
    ]
}
