# Supplementary material for: Intelligent lecture recording system based on coordination of face-detection and pedestrian dead reckoning
Source: PeerJ Comput Sci. 2022 May 17;8:e971. doi: 10.7717/peerj-cs.971 (PMC9137921; doi:10.7717/peerj-cs.971)
Supplement: Supplemental Information 2 [file peerj-cs-08-971-s002.zip › file2/app/build/intermediates/blame/res/debug/multi-v2/values-zh-rCN.json]

{
    "logs": [
        {
            "outputFile": "D:\\AndroidStudioProjects\\wanghu\\app\\build\\intermediates\\incremental\\mergeDebugResources\\merged.dir\\values-zh-rCN\\values-zh-rCN.xml",
            "map": [
                {
                    "source": "C:\\Users\\salmo\\.gradle\\caches\\transforms-2\\files-2.1\\f4c0d726fc0e5d830b8d8bc9f7d0a396\\appcompat-1.2.0\\res\\values-zh-rCN\\values-zh-rCN.xml",
                    "from": {
                        "startLines": "2,3,4,5,6,7,8,9,10,11,12,13,14,15,16,17,18,19,20,21,22,23,24,25,26,27,28,29",
                        "startColumns": "4,4,4,4,4,4,4,4,4,4,4,4,4,4,4,4,4,4,4,4,4,4,4,4,4,4,4,4",
                        "startOffsets": "105,200,295,395,477,574,680,757,832,923,1016,1113,1209,1303,1396,1491,1583,1674,1765,1843,1939,2034,2129,2226,2322,2420,2568,2662",
                        "endColumns": "94,94,99,81,96,105,76,74,90,92,96,95,93,92,94,91,90,90,77,95,94,94,96,95,97,147,93,78",
                        "endOffsets": "195,290,390,472,569,675,752,827,918,1011,1108,1204,1298,1391,1486,1578,1669,1760,1838,1934,2029,2124,2221,2317,2415,2563,2657,2736"
                    }
                },
                {
                    "source": "C:\\Users\\salmo\\.gradle\\caches\\transforms-2\\files-2.1\\bb39ea0a726041ab478566c42daa0a7a\\core-1.3.1\\res\\values-zh-rCN\\values-zh-rCN.xml",
                    "from": {
                        "startLines": "2",
                        "startColumns": "4",
                        "startOffsets": "55",
                        "endColumns": "100",
                        "endOffsets": "151"
                    },
                    "to": {
                        "startLines": "30",
                        "startColumns": "4",
                        "startOffsets": "2741",
                        "endColumns": "100",
                        "endOffsets": "2837"
                    }
                }
            ]
        }
    ]
}
