# Supplementary material for: Intelligent lecture recording system based on coordination of face-detection and pedestrian dead reckoning
Source: PeerJ Comput Sci. 2022 May 17;8:e971. doi: 10.7717/peerj-cs.971 (PMC9137921; doi:10.7717/peerj-cs.971)
Supplement: Supplemental Information 2 [file peerj-cs-08-971-s002.zip › file2/app/build/intermediates/blame/res/debug/multi-v2/values-zh-rHK.json]

{
    "logs": [
        {
            "outputFile": "D:\\AndroidStudioProjects\\wanghu\\app\\build\\intermediates\\incremental\\mergeDebugResources\\merged.dir\\values-zh-rHK\\values-zh-rHK.xml",
            "map": [
                {
                    "source": "C:\\Users\\salmo\\.gradle\\caches\\transforms-2\\files-2.1\\f4c0d726fc0e5d830b8d8bc9f7d0a396\\appcompat-1.2.0\\res\\values-zh-rHK\\values-zh-rHK.xml",
                    "from": {
                        "startLines": "2,3,4,5,6,7,8,9,10,11,12,13,14,15,16,17,18,19,20,21,22,23,24,25,26,27,28,29",
                        "startColumns": "4,4,4,4,4,4,4,4,4,4,4,4,4,4,4,4,4,4,4,4,4,4,4,4,4,4,4,4",
                        "startOffsets": "105,200,293,393,475,572,680,757,832,924,1018,1109,1205,1300,1394,1490,1582,1674,1766,1844,1940,2035,2130,2227,2323,2421,2572,2666",
                        "endColumns": "94,92,99,81,96,107,76,74,91,93,90,95,94,93,95,91,91,91,77,95,94,94,96,95,97,150,93,78",
                        "endOffsets": "195,288,388,470,567,675,752,827,919,1013,1104,1200,1295,1389,1485,1577,1669,1761,1839,1935,2030,2125,2222,2318,2416,2567,2661,2740"
                    }
                },
                {
                    "source": "C:\\Users\\salmo\\.gradle\\caches\\transforms-2\\files-2.1\\bb39ea0a726041ab478566c42daa0a7a\\core-1.3.1\\res\\values-zh-rHK\\values-zh-rHK.xml",
                    "from": {
                        "startLines": "2",
                        "startColumns": "4",
                        "startOffsets": "55",
                        "endColumns": "100",
                        "endOffsets": "151"
                    },
                    "to": {
                        "startLines": "30",
                        "startColumns": "4",
                        "startOffsets": "2745",
                        "endColumns": "100",
                        "endOffsets": "2841"
                    }
                }
            ]
        }
    ]
}
