# Supplementary material for: Intelligent lecture recording system based on coordination of face-detection and pedestrian dead reckoning
Source: PeerJ Comput Sci. 2022 May 17;8:e971. doi: 10.7717/peerj-cs.971 (PMC9137921; doi:10.7717/peerj-cs.971)
Supplement: Supplemental Information 2 [file peerj-cs-08-971-s002.zip › file2/app/build/intermediates/blame/res/debug/multi-v2/values-zh-rTW.json]

{
    "logs": [
        {
            "outputFile": "D:\\AndroidStudioProjects\\wanghu\\app\\build\\intermediates\\incremental\\mergeDebugResources\\merged.dir\\values-zh-rTW\\values-zh-rTW.xml",
            "map": [
                {
                    "source": "C:\\Users\\salmo\\.gradle\\caches\\transforms-2\\files-2.1\\bb39ea0a726041ab478566c42daa0a7a\\core-1.3.1\\res\\values-zh-rTW\\values-zh-rTW.xml",
                    "from": {
                        "startLines": "2",
                        "startColumns": "4",
                        "startOffsets": "55",
                        "endColumns": "100",
                        "endOffsets": "151"
                    },
                    "to": {
                        "startLines": "30",
                        "startColumns": "4",
                        "startOffsets": "2750",
                        "endColumns": "100",
                        "endOffsets": "2846"
                    }
                },
                {
                    "source": "C:\\Users\\salmo\\.gradle\\caches\\transforms-2\\files-2.1\\f4c0d726fc0e5d830b8d8bc9f7d0a396\\appcompat-1.2.0\\res\\values-zh-rTW\\values-zh-rTW.xml",
                    "from": {
                        "startLines": "2,3,4,5,6,7,8,9,10,11,12,13,14,15,16,17,18,19,20,21,22,23,24,25,26,27,28,29",
                        "startColumns": "4,4,4,4,4,4,4,4,4,4,4,4,4,4,4,4,4,4,4,4,4,4,4,4,4,4,4,4",
                        "startOffsets": "105,200,293,393,475,572,680,757,832,924,1018,1115,1211,1306,1400,1496,1588,1680,1772,1850,1946,2041,2136,2233,2329,2427,2577,2671",
                        "endColumns": "94,92,99,81,96,107,76,74,91,93,96,95,94,93,95,91,91,91,77,95,94,94,96,95,97,149,93,78",
                        "endOffsets": "195,288,388,470,567,675,752,827,919,1013,1110,1206,1301,1395,1491,1583,1675,1767,1845,1941,2036,2131,2228,2324,2422,2572,2666,2745"
                    }
                }
            ]
        }
    ]
}
