# Supplementary material for: Intelligent lecture recording system based on coordination of face-detection and pedestrian dead reckoning
Source: PeerJ Comput Sci. 2022 May 17;8:e971. doi: 10.7717/peerj-cs.971 (PMC9137921; doi:10.7717/peerj-cs.971)
Supplement: Supplemental Information 2 [file peerj-cs-08-971-s002.zip › file2/app/build/intermediates/blame/res/debug/multi-v2/values.json]

{
    "logs": [
        {
            "outputFile": "D:\\AndroidStudioProjects\\wanghu\\app\\build\\intermediates\\incremental\\mergeDebugResources\\merged.dir\\values\\values.xml",
            "map": [
                {
                    "source": "D:\\AndroidStudioProjects\\wanghu\\app\\src\\main\\res\\values\\colors.xml",
                    "from": {
                        "startLines": "4,2,3",
                        "startColumns": "4,4,4",
                        "startOffsets": "157,57,105",
                        "endColumns": "45,46,50",
                        "endOffsets": "198,99,151"
                    },
                    "to": {
                        "startLines": "312,313,314",
                        "startColumns": "4,4,4",
                        "startOffsets": "14346,14392,14439",
                        "endColumns": "45,46,50",
                        "endOffsets": "14387,14434,14485"
                    }
                },
                {
                    "source": "D:\\AndroidStudioProjects\\wanghu\\app\\src\\main\\res\\values\\strings.xml",
                    "from": {
                        "startLines": "1",
                        "startColumns": "4",
                        "startOffsets": "17",
                        "endColumns": "43",
                        "endOffsets": "56"
                    },
                    "to": {
                        "startLines": "566",
                        "startColumns": "4",
                        "startOffsets": "30782",
                        "endColumns": "43",
                        "endOffsets": "30821"
                    }
                },
                {
                    "source": "C:\\Users\\salmo\\.gradle\\caches\\transforms-2\\files-2.1\\63dac4b0f8ef13947ce880083f712369\\jetified-appcompat-resources-1.2.0\\res\\values\\values.xml",
                    "from": {
                        "startLines": "2,29,36,47,74",
                        "startColumns": "4,4,4,4,4",
                        "startOffsets": "55,1702,2087,2684,4317",
                        "endLines": "28,35,46,73,78",
                        "endColumns": "24,24,24,24,24",
                        "endOffsets": "1697,2082,2679,4312,4582"
                    },
                    "to": {
                        "startLines": "2200,2227,2234,3313,3340",
                        "startColumns": "4,4,4,4,4",
                        "startOffsets": "141461,143108,143493,220740,222373",
                        "endLines": "2226,2233,2244,3339,3344",
                        "endColumns": "24,24,24,24,24",
                        "endOffsets": "143103,143488,144085,222368,222638"
                    }
                },
                {
                    "source": "C:\\Users\\salmo\\.gradle\\caches\\transforms-2\\files-2.1\\01ebbcc53ff1c876822b1ce7aa410125\\constraintlayout-2.0.4\\res\\values\\values.xml",
                    "from": {
                        "startLines": "2,3,8,9,17,18,19,20,21,22,23,24,28,29,30,31,39,47,48,49,54,55,60,65,66,67,72,73,78,79,84,85,86,92,93,94,99,104,105,106,110,111,112,113,116,117,120,123,124,125,126,127,130,133,134,135,136,141,144,147,148,149,154,155,156,159,162,163,166,169,172,175,176,177,180,183,184,189,190,195,198,201,202,203,204,205,206,207,208,209,210,225,226,227,228,229,235,236,237,240,245,246,247,248,257,263,264,268,269,270,271,280,360,284,285,286,287,288,289,290,291,292,293,294,295,300,301,302,303,304,305,306,312,313,319,326,338,339,340,341,342,359",
                        "startColumns": "4,4,4,4,4,4,4,4,4,4,4,4,4,4,4,4,4,4,4,4,4,4,4,4,4,4,4,4,4,4,4,4,4,4,4,4,4,4,4,4,4,4,4,4,4,4,4,4,4,4,4,4,4,4,4,4,4,4,4,4,4,4,4,4,4,4,4,4,4,4,4,4,4,4,4,4,4,4,4,4,4,4,4,4,4,4,4,4,4,4,4,4,4,4,4,4,4,4,4,4,4,4,4,4,4,4,4,4,4,4,4,4,4,4,4,4,4,4,4,4,4,4,4,4,4,4,4,4,4,4,4,4,4,4,4,4,4,4,4,4,4,4",
                        "startOffsets": "55,112,298,359,650,702,750,801,853,914,976,1022,1155,1207,1257,1308,1617,1929,1974,2033,2230,2287,2482,2663,2717,2774,2966,3024,3220,3276,3470,3527,3578,3800,3852,3907,4097,4273,4323,4379,4539,4600,4660,4730,4863,4931,5060,5186,5248,5313,5381,5448,5571,5696,5763,5828,5893,6074,6195,6316,6382,6449,6659,6728,6794,6919,7045,7112,7238,7365,7490,7617,7673,7738,7864,7987,8052,8260,8327,8507,8627,8747,8812,8874,8936,8998,9057,9117,9178,9239,9298,9949,10000,10049,10097,10155,10385,10432,10492,10598,10778,10824,10871,10923,11253,11491,11546,11685,11731,11786,11831,12172,37329,12309,16569,20215,20359,24706,25209,25629,26260,26912,26953,27007,27057,27679,28332,28830,31748,32094,32326,32466,32971,33101,33528,33923,34955,35187,35314,35420,35904,37026",
                        "endLines": "2,7,8,16,17,18,19,20,21,22,23,27,28,29,30,38,46,47,48,53,54,59,64,65,66,71,72,77,78,83,84,85,91,92,93,98,103,104,105,109,110,111,112,115,116,119,122,123,124,125,126,129,132,133,134,135,140,143,146,147,148,153,154,155,158,161,162,165,168,171,174,175,176,179,182,183,188,189,194,197,200,201,202,203,204,205,206,207,208,209,224,225,226,227,228,234,235,236,239,244,245,246,247,256,262,263,267,268,269,270,279,283,360,284,285,286,287,288,289,290,291,292,293,294,299,300,301,302,303,304,305,311,312,318,325,337,338,339,340,341,358,359",
                        "endColumns": "56,11,60,11,51,47,50,51,60,61,45,11,51,49,50,11,11,44,58,11,56,11,11,53,56,11,57,11,55,11,56,50,11,51,54,11,11,49,55,11,60,59,69,11,67,11,11,61,64,67,66,11,11,66,64,64,11,11,11,65,66,11,68,65,11,11,66,11,11,11,11,55,64,11,11,64,11,66,11,11,11,64,61,61,61,58,59,60,60,58,11,50,48,47,57,11,46,59,11,11,45,46,51,11,11,54,11,45,54,44,11,11,40,4259,3645,143,4346,502,419,630,651,40,53,49,382,652,497,2917,345,231,139,35,129,133,35,35,231,126,105,483,35,302",
                        "endOffsets": "107,293,354,645,697,745,796,848,909,971,1017,1150,1202,1252,1303,1612,1924,1969,2028,2225,2282,2477,2658,2712,2769,2961,3019,3215,3271,3465,3522,3573,3795,3847,3902,4092,4268,4318,4374,4534,4595,4655,4725,4858,4926,5055,5181,5243,5308,5376,5443,5566,5691,5758,5823,5888,6069,6190,6311,6377,6444,6654,6723,6789,6914,7040,7107,7233,7360,7485,7612,7668,7733,7859,7982,8047,8255,8322,8502,8622,8742,8807,8869,8931,8993,9052,9112,9173,9234,9293,9944,9995,10044,10092,10150,10380,10427,10487,10593,10773,10819,10866,10918,11248,11486,11541,11680,11726,11781,11826,12167,12304,37365,16564,20210,20354,24701,25204,25624,26255,26907,26948,27002,27052,27674,28327,28825,31743,32089,32321,32461,32966,33096,33523,33918,34950,35182,35309,35415,35899,37021,37324"
                    },
                    "to": {
                        "startLines": "2,3,8,9,17,18,19,20,21,22,23,24,28,29,30,31,39,48,49,50,55,56,61,66,67,68,73,74,79,80,85,86,87,93,94,95,100,105,108,109,113,114,115,116,119,120,123,126,127,128,129,130,133,136,137,138,139,144,147,150,151,152,157,158,159,162,165,166,169,172,175,178,179,180,183,186,187,192,193,198,201,204,205,206,207,208,209,210,211,212,213,228,229,230,231,232,238,239,240,243,248,249,251,252,261,267,268,272,273,274,275,284,518,2823,2824,2825,2826,2827,2965,2966,2967,2968,2969,2970,2971,2976,2977,2978,3211,3212,3213,3214,3220,3221,3227,3234,3256,3312,3345,3505,3506,3523",
                        "startColumns": "4,4,4,4,4,4,4,4,4,4,4,4,4,4,4,4,4,4,4,4,4,4,4,4,4,4,4,4,4,4,4,4,4,4,4,4,4,4,4,4,4,4,4,4,4,4,4,4,4,4,4,4,4,4,4,4,4,4,4,4,4,4,4,4,4,4,4,4,4,4,4,4,4,4,4,4,4,4,4,4,4,4,4,4,4,4,4,4,4,4,4,4,4,4,4,4,4,4,4,4,4,4,4,4,4,4,4,4,4,4,4,4,4,4,4,4,4,4,4,4,4,4,4,4,4,4,4,4,4,4,4,4,4,4,4,4,4,4,4,4,4,4",
                        "startOffsets": "105,162,348,409,700,752,800,851,903,964,1026,1072,1205,1257,1307,1358,1667,2034,2079,2138,2335,2392,2587,2768,2822,2879,3071,3129,3325,3381,3575,3632,3683,3905,3957,4012,4202,4378,4522,4578,4738,4799,4859,4929,5062,5130,5259,5385,5447,5512,5580,5647,5770,5895,5962,6027,6092,6273,6394,6515,6581,6648,6858,6927,6993,7118,7244,7311,7437,7564,7689,7816,7872,7937,8063,8186,8251,8459,8526,8706,8826,8946,9011,9073,9135,9197,9256,9316,9377,9438,9497,10148,10199,10248,10296,10354,10584,10631,10691,10797,10977,11023,11111,11163,11493,11731,11786,11925,11971,12026,12071,12412,27828,174675,178935,182581,182725,187072,195716,196136,196767,197419,197460,197514,197564,198186,198839,199337,213632,213978,214210,214350,214855,214985,215412,215807,217356,220613,222643,231881,232365,233487",
                        "endLines": "2,7,8,16,17,18,19,20,21,22,23,27,28,29,30,38,46,48,49,54,55,60,65,66,67,72,73,78,79,84,85,86,92,93,94,99,104,105,108,112,113,114,115,118,119,122,125,126,127,128,129,132,135,136,137,138,143,146,149,150,151,156,157,158,161,164,165,168,171,174,177,178,179,182,185,186,191,192,197,200,203,204,205,206,207,208,209,210,211,212,227,228,229,230,231,237,238,239,242,247,248,249,251,260,266,267,271,272,273,274,283,287,518,2823,2824,2825,2826,2827,2965,2966,2967,2968,2969,2970,2975,2976,2977,2978,3211,3212,3213,3219,3220,3226,3233,3245,3256,3312,3345,3505,3522,3523",
                        "endColumns": "56,11,60,11,51,47,50,51,60,61,45,11,51,49,50,11,11,44,58,11,56,11,11,53,56,11,57,11,55,11,56,50,11,51,54,11,11,49,55,11,60,59,69,11,67,11,11,61,64,67,66,11,11,66,64,64,11,11,11,65,66,11,68,65,11,11,66,11,11,11,11,55,64,11,11,64,11,66,11,11,11,64,61,61,61,58,59,60,60,58,11,50,48,47,57,11,46,59,11,11,45,46,51,11,11,54,11,45,54,44,11,11,40,4259,3645,143,4346,502,419,630,651,40,53,49,382,652,497,2917,345,231,139,35,129,133,35,35,231,126,105,483,35,302",
                        "endOffsets": "157,343,404,695,747,795,846,898,959,1021,1067,1200,1252,1302,1353,1662,1974,2074,2133,2330,2387,2582,2763,2817,2874,3066,3124,3320,3376,3570,3627,3678,3900,3952,4007,4197,4373,4423,4573,4733,4794,4854,4924,5057,5125,5254,5380,5442,5507,5575,5642,5765,5890,5957,6022,6087,6268,6389,6510,6576,6643,6853,6922,6988,7113,7239,7306,7432,7559,7684,7811,7867,7932,8058,8181,8246,8454,8521,8701,8821,8941,9006,9068,9130,9192,9251,9311,9372,9433,9492,10143,10194,10243,10291,10349,10579,10626,10686,10792,10972,11018,11065,11158,11488,11726,11781,11920,11966,12021,12066,12407,12544,27864,178930,182576,182720,187067,187570,196131,196762,197414,197455,197509,197559,198181,198834,199332,202250,213973,214205,214345,214850,214980,215407,215802,216834,217583,220735,222744,232360,233482,233785"
                    }
                },
                {
                    "source": "D:\\AndroidStudioProjects\\wanghu\\app\\src\\main\\res\\values\\styles.xml",
                    "from": {
                        "startLines": "3",
                        "startColumns": "4",
                        "startOffsets": "57",
                        "endLines": "8",
                        "endColumns": "12",
                        "endOffsets": "376"
                    },
                    "to": {
                        "startLines": "574",
                        "startColumns": "4",
                        "startOffsets": "31392",
                        "endLines": "579",
                        "endColumns": "12",
                        "endOffsets": "31706"
                    }
                },
                {
                    "source": "C:\\Users\\salmo\\.gradle\\caches\\transforms-2\\files-2.1\\f4c0d726fc0e5d830b8d8bc9f7d0a396\\appcompat-1.2.0\\res\\values\\values.xml",
                    "from": {
                        "startLines": "2,3,4,5,6,7,8,9,10,11,12,13,14,15,16,17,18,19,20,21,22,23,24,25,26,27,28,29,30,31,32,33,34,35,36,37,38,39,40,41,42,43,44,45,46,47,48,49,50,51,52,53,54,55,56,57,58,59,60,61,62,63,64,65,66,67,68,69,70,71,72,73,74,75,76,77,78,79,80,81,82,83,84,85,86,87,88,89,90,91,92,93,94,95,96,97,98,99,100,101,102,103,104,105,106,107,108,109,110,111,112,113,114,115,116,117,118,119,120,121,122,123,124,125,126,127,128,129,130,131,132,133,134,135,136,137,138,139,140,141,142,143,144,145,146,147,148,149,150,151,152,153,154,155,156,157,158,159,160,161,162,163,164,165,166,167,168,169,170,171,172,173,174,175,176,177,178,179,180,181,182,183,184,185,186,187,188,189,190,191,192,193,194,195,196,197,198,199,200,201,202,203,204,205,206,207,208,209,210,211,219,220,224,228,232,237,243,250,254,258,263,267,271,275,279,283,287,293,297,303,307,313,317,322,326,329,333,339,343,349,353,359,362,366,370,374,378,382,383,384,385,388,391,394,397,401,402,403,404,405,408,410,412,414,419,420,424,430,434,435,437,448,449,453,459,463,464,465,469,496,500,501,505,533,703,729,899,925,956,964,970,984,1006,1011,1016,1026,1035,1044,1048,1055,1063,1070,1071,1080,1083,1086,1090,1094,1098,1101,1102,1107,1112,1122,1127,1134,1140,1141,1144,1148,1153,1155,1157,1160,1163,1165,1169,1172,1179,1182,1185,1189,1191,1195,1197,1199,1201,1205,1213,1221,1233,1239,1248,1251,1262,1265,1266,1271,1272,1277,1346,1416,1417,1427,1436,1437,1439,1443,1446,1449,1452,1455,1458,1461,1464,1468,1471,1474,1477,1481,1484,1488,1492,1493,1494,1495,1496,1497,1498,1499,1500,1501,1502,1503,1504,1505,1506,1507,1508,1509,1510,1511,1512,1514,1516,1517,1518,1519,1520,1521,1522,1523,1525,1526,1528,1529,1531,1533,1534,1536,1537,1538,1539,1540,1541,1543,1544,1545,1546,1547,1548,1550,1552,1554,1555,1556,1557,1558,1559,1560,1561,1562,1563,1564,1565,1566,1568,1569,1570,1571,1572,1573,1574,1576,1580,1584,1585,1586,1587,1588,1589,1593,1594,1595,1596,1598,1600,1602,1604,1606,1607,1608,1609,1611,1613,1615,1616,1617,1618,1619,1620,1621,1622,1623,1624,1625,1626,1629,1630,1631,1632,1634,1636,1637,1639,1640,1642,1644,1646,1647,1648,1649,1650,1651,1652,1653,1654,1655,1656,1657,1659,1660,1661,1662,1664,1665,1666,1667,1668,1670,1672,1674,1676,1677,1678,1679,1680,1681,1682,1683,1684,1685,1686,1687,1688,1689,1690,1691,1774,1777,1780,1783,1797,1808,1818,1848,1875,1884,1959,2356,2361,2389,2407,2443,2449,2455,2478,2619,2639,2645,2649,2655,2692,2704,2770,2794,2863,2882,2908",
                        "startColumns": "4,4,4,4,4,4,4,4,4,4,4,4,4,4,4,4,4,4,4,4,4,4,4,4,4,4,4,4,4,4,4,4,4,4,4,4,4,4,4,4,4,4,4,4,4,4,4,4,4,4,4,4,4,4,4,4,4,4,4,4,4,4,4,4,4,4,4,4,4,4,4,4,4,4,4,4,4,4,4,4,4,4,4,4,4,4,4,4,4,4,4,4,4,4,4,4,4,4,4,4,4,4,4,4,4,4,4,4,4,4,4,4,4,4,4,4,4,4,4,4,4,4,4,4,4,4,4,4,4,4,4,4,4,4,4,4,4,4,4,4,4,4,4,4,4,4,4,4,4,4,4,4,4,4,4,4,4,4,4,4,4,4,4,4,4,4,4,4,4,4,4,4,4,4,4,4,4,4,4,4,4,4,4,4,4,4,4,4,4,4,4,4,4,4,4,4,4,4,4,4,4,4,4,4,4,4,4,4,4,4,4,4,4,4,4,4,4,4,4,4,4,4,4,4,4,4,4,4,4,4,4,4,4,4,4,4,4,4,4,4,4,4,4,4,4,4,4,4,4,4,4,4,4,4,4,4,4,4,4,4,4,4,4,4,4,4,4,4,4,4,4,4,4,4,4,4,4,4,4,4,4,4,4,4,4,4,4,4,4,4,4,4,4,4,4,4,4,4,4,4,4,4,4,4,4,4,4,4,4,4,4,4,4,4,4,4,4,4,4,4,4,4,4,4,4,4,4,4,4,4,4,4,4,4,4,4,4,4,4,4,4,4,4,4,4,4,4,4,4,4,4,4,4,4,4,4,4,4,4,4,4,4,4,4,4,4,4,4,4,4,4,4,4,4,4,4,4,4,4,4,4,4,4,4,4,4,4,4,4,4,4,4,4,4,4,4,4,4,4,4,4,4,4,4,4,4,4,4,4,4,4,4,4,4,4,4,4,4,4,4,4,4,4,4,4,4,4,4,4,4,4,4,4,4,4,4,4,4,4,4,4,4,4,4,4,4,4,4,4,4,4,4,4,4,4,4,4,4,4,4,4,4,4,4,4,4,4,4,4,4,4,4,4,4,4,4,4,4,4,4,4,4,4,4,4,4,4,4,4,4,4,4,4,4,4,4,4,4,4,4,4,4,4,4,4,4,4,4,4,4,4,4,4,4,4,4,4,4,4,4,4,4,4,4,4,4,4,4,4,4,4,4,4,4,4,4,4,4,4,4,4,4,4,4,4,4,4,4,4,4,4,4,4,4,4,4,4,4,4",
                        "startOffsets": "105,160,205,254,295,350,409,471,535,605,666,741,817,894,972,1057,1139,1215,1291,1368,1446,1552,1658,1737,1817,1874,1932,2006,2081,2146,2212,2272,2333,2405,2478,2545,2613,2672,2731,2790,2849,2908,2962,3016,3069,3123,3177,3231,3285,3359,3438,3511,3585,3656,3728,3800,3873,3930,3988,4061,4135,4209,4284,4356,4429,4499,4570,4630,4691,4760,4829,4899,4973,5049,5113,5190,5266,5343,5408,5477,5554,5629,5698,5766,5843,5909,5970,6067,6132,6201,6300,6371,6430,6488,6545,6604,6668,6739,6811,6883,6955,7027,7094,7162,7230,7289,7352,7416,7506,7597,7657,7723,7790,7856,7926,7990,8043,8110,8171,8238,8351,8409,8472,8537,8602,8677,8750,8822,8871,8932,8993,9054,9116,9180,9244,9308,9373,9436,9496,9557,9623,9682,9742,9804,9875,9935,10003,10089,10176,10266,10353,10441,10523,10606,10696,10787,10839,10897,10942,11008,11072,11129,11186,11240,11297,11345,11394,11445,11479,11526,11575,11621,11653,11717,11779,11839,11896,11970,12040,12118,12172,12242,12327,12375,12421,12482,12545,12611,12675,12746,12809,12874,12938,12999,13060,13112,13185,13259,13328,13403,13477,13551,13692,13762,13815,13893,13983,14071,14167,14257,14839,14928,15175,15456,15708,15993,16386,16863,17085,17307,17583,17810,18040,18270,18500,18730,18957,19376,19602,20027,20257,20685,20904,21187,21395,21526,21753,22179,22404,22831,23052,23477,23597,23873,24174,24498,24789,25103,25240,25371,25476,25718,25885,26089,26297,26568,26680,26792,26897,27014,27228,27374,27514,27600,27948,28036,28282,28700,28949,29031,29129,29746,29846,30098,30522,30777,30871,30960,31197,33249,33491,33593,33846,36030,47063,48579,59710,61238,62995,63621,64041,65102,66367,66623,66859,67406,67900,68505,68703,69283,69847,70222,70340,70878,71035,71231,71504,71760,71930,72071,72135,72500,72867,73543,73807,74145,74498,74592,74778,75084,75346,75471,75598,75837,76048,76167,76360,76537,76992,77173,77295,77554,77667,77854,77956,78063,78192,78467,78975,79471,80348,80642,81212,81361,82093,82265,82349,82685,82777,83055,88464,94016,94078,94708,95322,95413,95526,95755,95915,96067,96238,96404,96573,96740,96903,97146,97316,97489,97660,97934,98133,98338,98668,98752,98848,98944,99042,99142,99244,99346,99448,99550,99652,99752,99848,99960,100089,100212,100343,100474,100572,100686,100780,100920,101054,101150,101262,101362,101478,101574,101686,101786,101926,102062,102226,102356,102514,102664,102805,102949,103084,103196,103346,103474,103602,103738,103870,104000,104130,104242,104382,104528,104672,104810,104876,104966,105042,105146,105236,105338,105446,105554,105654,105734,105826,105924,106034,106086,106164,106270,106362,106466,106576,106698,106861,107018,107098,107198,107288,107398,107488,107729,107823,107929,108021,108121,108233,108347,108463,108579,108673,108787,108899,109001,109121,109243,109325,109429,109549,109675,109773,109867,109955,110067,110183,110305,110417,110592,110708,110794,110886,110998,111122,111189,111315,111383,111511,111655,111783,111852,111947,112062,112175,112274,112383,112494,112605,112706,112811,112911,113041,113132,113255,113349,113461,113547,113651,113747,113835,113953,114057,114161,114287,114375,114483,114583,114673,114783,114867,114969,115053,115107,115171,115277,115363,115473,115557,115677,120821,120939,121054,121186,121901,122593,123110,124709,126242,126630,131365,151627,151887,153397,154430,156443,156705,157061,157891,164673,165807,166101,166324,166651,168701,169349,173200,174402,178481,179696,181105",
                        "endLines": "2,3,4,5,6,7,8,9,10,11,12,13,14,15,16,17,18,19,20,21,22,23,24,25,26,27,28,29,30,31,32,33,34,35,36,37,38,39,40,41,42,43,44,45,46,47,48,49,50,51,52,53,54,55,56,57,58,59,60,61,62,63,64,65,66,67,68,69,70,71,72,73,74,75,76,77,78,79,80,81,82,83,84,85,86,87,88,89,90,91,92,93,94,95,96,97,98,99,100,101,102,103,104,105,106,107,108,109,110,111,112,113,114,115,116,117,118,119,120,121,122,123,124,125,126,127,128,129,130,131,132,133,134,135,136,137,138,139,140,141,142,143,144,145,146,147,148,149,150,151,152,153,154,155,156,157,158,159,160,161,162,163,164,165,166,167,168,169,170,171,172,173,174,175,176,177,178,179,180,181,182,183,184,185,186,187,188,189,190,191,192,193,194,195,196,197,198,199,200,201,202,203,204,205,206,207,208,209,210,218,219,223,227,231,236,242,249,253,257,262,266,270,274,278,282,286,292,296,302,306,312,316,321,325,328,332,338,342,348,352,358,361,365,369,373,377,381,382,383,384,387,390,393,396,400,401,402,403,404,407,409,411,413,418,419,423,429,433,434,436,447,448,452,458,462,463,464,468,495,499,500,504,532,702,728,898,924,955,963,969,983,1005,1010,1015,1025,1034,1043,1047,1054,1062,1069,1070,1079,1082,1085,1089,1093,1097,1100,1101,1106,1111,1121,1126,1133,1139,1140,1143,1147,1152,1154,1156,1159,1162,1164,1168,1171,1178,1181,1184,1188,1190,1194,1196,1198,1200,1204,1212,1220,1232,1238,1247,1250,1261,1264,1265,1270,1271,1276,1345,1415,1416,1426,1435,1436,1438,1442,1445,1448,1451,1454,1457,1460,1463,1467,1470,1473,1476,1480,1483,1487,1491,1492,1493,1494,1495,1496,1497,1498,1499,1500,1501,1502,1503,1504,1505,1506,1507,1508,1509,1510,1511,1513,1515,1516,1517,1518,1519,1520,1521,1522,1524,1525,1527,1528,1530,1532,1533,1535,1536,1537,1538,1539,1540,1542,1543,1544,1545,1546,1547,1549,1551,1553,1554,1555,1556,1557,1558,1559,1560,1561,1562,1563,1564,1565,1567,1568,1569,1570,1571,1572,1573,1575,1579,1583,1584,1585,1586,1587,1588,1592,1593,1594,1595,1597,1599,1601,1603,1605,1606,1607,1608,1610,1612,1614,1615,1616,1617,1618,1619,1620,1621,1622,1623,1624,1625,1628,1629,1630,1631,1633,1635,1636,1638,1639,1641,1643,1645,1646,1647,1648,1649,1650,1651,1652,1653,1654,1655,1656,1658,1659,1660,1661,1663,1664,1665,1666,1667,1669,1671,1673,1675,1676,1677,1678,1679,1680,1681,1682,1683,1684,1685,1686,1687,1688,1689,1690,1773,1776,1779,1782,1796,1807,1817,1847,1874,1883,1958,2355,2360,2388,2406,2442,2448,2454,2477,2618,2638,2644,2648,2654,2691,2703,2769,2793,2862,2881,2907,2916",
                        "endColumns": "54,44,48,40,54,58,61,63,69,60,74,75,76,77,84,81,75,75,76,77,105,105,78,79,56,57,73,74,64,65,59,60,71,72,66,67,58,58,58,58,58,53,53,52,53,53,53,53,73,78,72,73,70,71,71,72,56,57,72,73,73,74,71,72,69,70,59,60,68,68,69,73,75,63,76,75,76,64,68,76,74,68,67,76,65,60,96,64,68,98,70,58,57,56,58,63,70,71,71,71,71,66,67,67,58,62,63,89,90,59,65,66,65,69,63,52,66,60,66,112,57,62,64,64,74,72,71,48,60,60,60,61,63,63,63,64,62,59,60,65,58,59,61,70,59,67,85,86,89,86,87,81,82,89,90,51,57,44,65,63,56,56,53,56,47,48,50,33,46,48,45,31,63,61,59,56,73,69,77,53,69,84,47,45,60,62,65,63,70,62,64,63,60,60,51,72,73,68,74,73,73,140,69,52,77,89,87,95,89,12,88,12,12,12,12,12,12,12,12,12,12,12,12,12,12,12,12,12,12,12,12,12,12,12,12,12,12,12,12,12,12,12,12,12,12,12,12,136,130,104,12,12,12,12,12,111,111,104,116,12,12,12,12,12,87,12,12,12,81,12,12,99,12,12,12,93,88,12,12,12,101,12,12,12,12,12,12,12,12,12,12,12,12,12,12,12,12,12,12,12,12,117,12,12,12,12,12,12,12,63,12,12,12,12,12,12,93,12,12,12,12,12,12,12,12,12,12,12,12,12,12,12,12,12,12,12,12,12,12,12,12,12,12,12,12,83,12,91,12,12,12,61,12,12,90,12,12,12,12,12,12,12,12,12,12,12,12,12,12,12,12,12,83,95,95,97,99,101,101,101,101,101,99,95,111,128,122,130,130,97,113,93,12,12,95,111,99,115,95,111,99,12,135,12,129,12,12,140,12,134,111,149,127,127,12,131,129,129,111,139,12,12,12,65,89,75,103,89,101,107,107,99,79,91,97,12,51,77,105,91,103,109,12,12,12,79,99,89,109,89,12,93,105,91,12,12,12,12,12,93,113,111,12,12,12,81,103,119,125,97,93,87,111,115,121,111,12,115,85,91,12,12,66,12,67,12,12,12,68,94,114,112,98,108,110,110,100,104,99,12,90,122,93,12,85,103,95,87,12,12,12,12,87,107,99,89,109,83,101,83,53,63,105,85,109,83,119,24,24,24,24,24,24,24,24,24,24,24,24,24,24,24,24,24,24,24,24,24,24,24,24,24,24,24,24,24,24,24,24",
                        "endOffsets": "155,200,249,290,345,404,466,530,600,661,736,812,889,967,1052,1134,1210,1286,1363,1441,1547,1653,1732,1812,1869,1927,2001,2076,2141,2207,2267,2328,2400,2473,2540,2608,2667,2726,2785,2844,2903,2957,3011,3064,3118,3172,3226,3280,3354,3433,3506,3580,3651,3723,3795,3868,3925,3983,4056,4130,4204,4279,4351,4424,4494,4565,4625,4686,4755,4824,4894,4968,5044,5108,5185,5261,5338,5403,5472,5549,5624,5693,5761,5838,5904,5965,6062,6127,6196,6295,6366,6425,6483,6540,6599,6663,6734,6806,6878,6950,7022,7089,7157,7225,7284,7347,7411,7501,7592,7652,7718,7785,7851,7921,7985,8038,8105,8166,8233,8346,8404,8467,8532,8597,8672,8745,8817,8866,8927,8988,9049,9111,9175,9239,9303,9368,9431,9491,9552,9618,9677,9737,9799,9870,9930,9998,10084,10171,10261,10348,10436,10518,10601,10691,10782,10834,10892,10937,11003,11067,11124,11181,11235,11292,11340,11389,11440,11474,11521,11570,11616,11648,11712,11774,11834,11891,11965,12035,12113,12167,12237,12322,12370,12416,12477,12540,12606,12670,12741,12804,12869,12933,12994,13055,13107,13180,13254,13323,13398,13472,13546,13687,13757,13810,13888,13978,14066,14162,14252,14834,14923,15170,15451,15703,15988,16381,16858,17080,17302,17578,17805,18035,18265,18495,18725,18952,19371,19597,20022,20252,20680,20899,21182,21390,21521,21748,22174,22399,22826,23047,23472,23592,23868,24169,24493,24784,25098,25235,25366,25471,25713,25880,26084,26292,26563,26675,26787,26892,27009,27223,27369,27509,27595,27943,28031,28277,28695,28944,29026,29124,29741,29841,30093,30517,30772,30866,30955,31192,33244,33486,33588,33841,36025,47058,48574,59705,61233,62990,63616,64036,65097,66362,66618,66854,67401,67895,68500,68698,69278,69842,70217,70335,70873,71030,71226,71499,71755,71925,72066,72130,72495,72862,73538,73802,74140,74493,74587,74773,75079,75341,75466,75593,75832,76043,76162,76355,76532,76987,77168,77290,77549,77662,77849,77951,78058,78187,78462,78970,79466,80343,80637,81207,81356,82088,82260,82344,82680,82772,83050,88459,94011,94073,94703,95317,95408,95521,95750,95910,96062,96233,96399,96568,96735,96898,97141,97311,97484,97655,97929,98128,98333,98663,98747,98843,98939,99037,99137,99239,99341,99443,99545,99647,99747,99843,99955,100084,100207,100338,100469,100567,100681,100775,100915,101049,101145,101257,101357,101473,101569,101681,101781,101921,102057,102221,102351,102509,102659,102800,102944,103079,103191,103341,103469,103597,103733,103865,103995,104125,104237,104377,104523,104667,104805,104871,104961,105037,105141,105231,105333,105441,105549,105649,105729,105821,105919,106029,106081,106159,106265,106357,106461,106571,106693,106856,107013,107093,107193,107283,107393,107483,107724,107818,107924,108016,108116,108228,108342,108458,108574,108668,108782,108894,108996,109116,109238,109320,109424,109544,109670,109768,109862,109950,110062,110178,110300,110412,110587,110703,110789,110881,110993,111117,111184,111310,111378,111506,111650,111778,111847,111942,112057,112170,112269,112378,112489,112600,112701,112806,112906,113036,113127,113250,113344,113456,113542,113646,113742,113830,113948,114052,114156,114282,114370,114478,114578,114668,114778,114862,114964,115048,115102,115166,115272,115358,115468,115552,115672,120816,120934,121049,121181,121896,122588,123105,124704,126237,126625,131360,151622,151882,153392,154425,156438,156700,157056,157886,164668,165802,166096,166319,166646,168696,169344,173195,174397,178476,179691,181100,181574"
                    },
                    "to": {
                        "startLines": "47,106,107,250,288,289,290,291,292,293,294,295,296,297,300,301,302,303,304,305,306,307,308,309,310,311,315,316,317,318,319,320,321,322,323,324,325,326,327,328,329,330,331,332,333,334,335,336,339,340,341,342,343,344,345,346,347,348,349,350,351,352,353,354,355,356,357,358,359,360,361,362,363,364,365,366,367,368,369,370,371,372,373,374,375,376,377,378,379,380,381,382,383,384,385,386,387,388,389,390,391,392,393,394,395,396,397,398,399,400,401,402,403,404,405,406,407,408,409,410,411,412,413,414,415,416,417,418,419,420,421,422,423,424,425,426,427,428,429,430,431,432,433,434,435,436,444,445,446,447,448,449,450,451,452,468,469,470,471,472,473,474,475,511,512,513,514,515,519,520,521,533,534,535,536,537,539,540,541,542,543,544,545,546,547,548,549,550,551,552,553,554,555,556,557,558,559,560,561,562,563,564,565,567,569,570,571,572,573,580,588,589,593,597,601,606,612,619,623,627,632,636,640,644,648,652,656,662,666,672,676,682,686,691,695,698,702,708,712,718,722,728,731,735,739,743,747,751,752,753,754,757,760,763,766,770,771,772,773,774,777,779,781,783,788,789,793,799,803,804,806,817,818,822,828,832,833,834,838,865,869,870,874,902,1072,1098,1268,1294,1325,1333,1339,1353,1375,1380,1385,1395,1404,1413,1417,1424,1432,1439,1440,1449,1452,1455,1459,1463,1467,1470,1471,1476,1481,1491,1496,1503,1509,1510,1513,1517,1522,1524,1526,1529,1532,1534,1538,1541,1548,1551,1554,1558,1560,1564,1566,1568,1570,1574,1582,1590,1602,1608,1617,1620,1631,1634,1635,1640,1641,1646,1715,1785,1786,1796,1805,1806,1808,1812,1815,1818,1821,1824,1827,1830,1833,1837,1840,1843,1846,1850,1853,1857,1861,1862,1863,1864,1865,1866,1867,1868,1869,1870,1871,1872,1873,1874,1875,1876,1877,1878,1879,1880,1881,1883,1885,1886,1887,1888,1889,1890,1891,1892,1894,1895,1897,1898,1900,1902,1903,1905,1906,1907,1908,1909,1910,1912,1913,1914,1915,1916,1928,1930,1932,1934,1935,1936,1937,1938,1939,1940,1941,1942,1943,1944,1945,1946,1948,1949,1950,1951,1952,1953,1954,1956,1960,1964,1965,1966,1967,1968,1969,1973,1974,1975,1976,1978,1980,1982,1984,1986,1987,1988,1989,1991,1993,1995,1996,1997,1998,1999,2000,2001,2002,2003,2004,2005,2006,2009,2010,2011,2012,2014,2016,2017,2019,2020,2022,2024,2026,2027,2028,2029,2030,2031,2032,2033,2034,2035,2036,2037,2039,2040,2041,2042,2044,2045,2046,2047,2048,2050,2052,2054,2056,2057,2058,2059,2060,2061,2062,2063,2064,2065,2066,2067,2068,2069,2070,2073,2156,2159,2162,2165,2179,2190,2245,2275,2302,2311,2386,2783,2795,2828,2979,3015,3021,3027,3050,3191,3246,3252,3257,3263,3300,3346,3412,3436,3524,3543,3569",
                        "startColumns": "4,4,4,4,4,4,4,4,4,4,4,4,4,4,4,4,4,4,4,4,4,4,4,4,4,4,4,4,4,4,4,4,4,4,4,4,4,4,4,4,4,4,4,4,4,4,4,4,4,4,4,4,4,4,4,4,4,4,4,4,4,4,4,4,4,4,4,4,4,4,4,4,4,4,4,4,4,4,4,4,4,4,4,4,4,4,4,4,4,4,4,4,4,4,4,4,4,4,4,4,4,4,4,4,4,4,4,4,4,4,4,4,4,4,4,4,4,4,4,4,4,4,4,4,4,4,4,4,4,4,4,4,4,4,4,4,4,4,4,4,4,4,4,4,4,4,4,4,4,4,4,4,4,4,4,4,4,4,4,4,4,4,4,4,4,4,4,4,4,4,4,4,4,4,4,4,4,4,4,4,4,4,4,4,4,4,4,4,4,4,4,4,4,4,4,4,4,4,4,4,4,4,4,4,4,4,4,4,4,4,4,4,4,4,4,4,4,4,4,4,4,4,4,4,4,4,4,4,4,4,4,4,4,4,4,4,4,4,4,4,4,4,4,4,4,4,4,4,4,4,4,4,4,4,4,4,4,4,4,4,4,4,4,4,4,4,4,4,4,4,4,4,4,4,4,4,4,4,4,4,4,4,4,4,4,4,4,4,4,4,4,4,4,4,4,4,4,4,4,4,4,4,4,4,4,4,4,4,4,4,4,4,4,4,4,4,4,4,4,4,4,4,4,4,4,4,4,4,4,4,4,4,4,4,4,4,4,4,4,4,4,4,4,4,4,4,4,4,4,4,4,4,4,4,4,4,4,4,4,4,4,4,4,4,4,4,4,4,4,4,4,4,4,4,4,4,4,4,4,4,4,4,4,4,4,4,4,4,4,4,4,4,4,4,4,4,4,4,4,4,4,4,4,4,4,4,4,4,4,4,4,4,4,4,4,4,4,4,4,4,4,4,4,4,4,4,4,4,4,4,4,4,4,4,4,4,4,4,4,4,4,4,4,4,4,4,4,4,4,4,4,4,4,4,4,4,4,4,4,4,4,4,4,4,4,4,4,4,4,4,4,4,4,4,4,4,4,4,4,4,4,4,4,4,4,4,4,4,4,4,4,4,4,4,4,4,4,4,4,4,4,4,4,4,4,4,4,4,4,4,4,4,4,4,4,4,4,4,4,4,4,4,4,4,4,4,4,4,4,4,4,4,4,4,4,4,4,4,4,4,4,4,4,4,4,4,4,4,4,4,4,4,4,4,4,4,4,4,4",
                        "startOffsets": "1979,4428,4473,11070,12549,12604,12663,12725,12789,12859,12920,12995,13071,13148,13386,13471,13553,13629,13705,13782,13860,13966,14072,14151,14231,14288,14490,14564,14639,14704,14770,14830,14891,14963,15036,15103,15171,15230,15289,15348,15407,15466,15520,15574,15627,15681,15735,15789,15975,16049,16128,16201,16275,16346,16418,16490,16563,16620,16678,16751,16825,16899,16974,17046,17119,17189,17260,17320,17381,17450,17519,17589,17663,17739,17803,17880,17956,18033,18098,18167,18244,18319,18388,18456,18533,18599,18660,18757,18822,18891,18990,19061,19120,19178,19235,19294,19358,19429,19501,19573,19645,19717,19784,19852,19920,19979,20042,20106,20196,20287,20347,20413,20480,20546,20616,20680,20733,20800,20861,20928,21041,21099,21162,21227,21292,21367,21440,21512,21561,21622,21683,21744,21806,21870,21934,21998,22063,22126,22186,22247,22313,22372,22432,22494,22565,22625,23181,23267,23354,23444,23531,23619,23701,23784,23874,24943,24995,25053,25098,25164,25228,25285,25342,27519,27576,27624,27673,27724,27869,27916,27965,28571,28603,28667,28729,28789,28916,28990,29060,29138,29192,29262,29347,29395,29441,29502,29565,29631,29695,29766,29829,29894,29958,30019,30080,30132,30205,30279,30348,30423,30497,30571,30712,30826,30950,31028,31118,31206,31302,31711,32293,32382,32629,32910,33162,33447,33840,34317,34539,34761,35037,35264,35494,35724,35954,36184,36411,36830,37056,37481,37711,38139,38358,38641,38849,38980,39207,39633,39858,40285,40506,40931,41051,41327,41628,41952,42243,42557,42694,42825,42930,43172,43339,43543,43751,44022,44134,44246,44351,44468,44682,44828,44968,45054,45402,45490,45736,46154,46403,46485,46583,47200,47300,47552,47976,48231,48325,48414,48651,50703,50945,51047,51300,53484,64517,66033,77164,78692,80449,81075,81495,82556,83821,84077,84313,84860,85354,85959,86157,86737,87301,87676,87794,88332,88489,88685,88958,89214,89384,89525,89589,89954,90321,90997,91261,91599,91952,92046,92232,92538,92800,92925,93052,93291,93502,93621,93814,93991,94446,94627,94749,95008,95121,95308,95410,95517,95646,95921,96429,96925,97802,98096,98666,98815,99547,99719,99803,100139,100231,100509,105918,111470,111532,112162,112776,112867,112980,113209,113369,113521,113692,113858,114027,114194,114357,114600,114770,114943,115114,115388,115587,115792,116122,116206,116302,116398,116496,116596,116698,116800,116902,117004,117106,117206,117302,117414,117543,117666,117797,117928,118026,118140,118234,118374,118508,118604,118716,118816,118932,119028,119140,119240,119380,119516,119680,119810,119968,120118,120259,120403,120538,120650,120800,120928,121056,121192,121324,121454,121584,121696,122594,122740,122884,123022,123088,123178,123254,123358,123448,123550,123658,123766,123866,123946,124038,124136,124246,124298,124376,124482,124574,124678,124788,124910,125073,125230,125310,125410,125500,125610,125700,125941,126035,126141,126233,126333,126445,126559,126675,126791,126885,126999,127111,127213,127333,127455,127537,127641,127761,127887,127985,128079,128167,128279,128395,128517,128629,128804,128920,129006,129098,129210,129334,129401,129527,129595,129723,129867,129995,130064,130159,130274,130387,130486,130595,130706,130817,130918,131023,131123,131253,131344,131467,131561,131673,131759,131863,131959,132047,132165,132269,132373,132499,132587,132695,132795,132885,132995,133079,133181,133265,133319,133383,133489,133575,133685,133769,134028,139172,139290,139405,139537,140252,140944,144090,145689,147222,147610,152345,172607,173165,187575,202255,204268,204530,204886,205716,212498,216839,217133,217588,217915,219965,222749,226600,227802,233790,235005,236414",
                        "endLines": "47,106,107,250,288,289,290,291,292,293,294,295,296,297,300,301,302,303,304,305,306,307,308,309,310,311,315,316,317,318,319,320,321,322,323,324,325,326,327,328,329,330,331,332,333,334,335,336,339,340,341,342,343,344,345,346,347,348,349,350,351,352,353,354,355,356,357,358,359,360,361,362,363,364,365,366,367,368,369,370,371,372,373,374,375,376,377,378,379,380,381,382,383,384,385,386,387,388,389,390,391,392,393,394,395,396,397,398,399,400,401,402,403,404,405,406,407,408,409,410,411,412,413,414,415,416,417,418,419,420,421,422,423,424,425,426,427,428,429,430,431,432,433,434,435,436,444,445,446,447,448,449,450,451,452,468,469,470,471,472,473,474,475,511,512,513,514,515,519,520,521,533,534,535,536,537,539,540,541,542,543,544,545,546,547,548,549,550,551,552,553,554,555,556,557,558,559,560,561,562,563,564,565,567,569,570,571,572,573,587,588,592,596,600,605,611,618,622,626,631,635,639,643,647,651,655,661,665,671,675,681,685,690,694,697,701,707,711,717,721,727,730,734,738,742,746,750,751,752,753,756,759,762,765,769,770,771,772,773,776,778,780,782,787,788,792,798,802,803,805,816,817,821,827,831,832,833,837,864,868,869,873,901,1071,1097,1267,1293,1324,1332,1338,1352,1374,1379,1384,1394,1403,1412,1416,1423,1431,1438,1439,1448,1451,1454,1458,1462,1466,1469,1470,1475,1480,1490,1495,1502,1508,1509,1512,1516,1521,1523,1525,1528,1531,1533,1537,1540,1547,1550,1553,1557,1559,1563,1565,1567,1569,1573,1581,1589,1601,1607,1616,1619,1630,1633,1634,1639,1640,1645,1714,1784,1785,1795,1804,1805,1807,1811,1814,1817,1820,1823,1826,1829,1832,1836,1839,1842,1845,1849,1852,1856,1860,1861,1862,1863,1864,1865,1866,1867,1868,1869,1870,1871,1872,1873,1874,1875,1876,1877,1878,1879,1880,1882,1884,1885,1886,1887,1888,1889,1890,1891,1893,1894,1896,1897,1899,1901,1902,1904,1905,1906,1907,1908,1909,1911,1912,1913,1914,1915,1916,1929,1931,1933,1934,1935,1936,1937,1938,1939,1940,1941,1942,1943,1944,1945,1947,1948,1949,1950,1951,1952,1953,1955,1959,1963,1964,1965,1966,1967,1968,1972,1973,1974,1975,1977,1979,1981,1983,1985,1986,1987,1988,1990,1992,1994,1995,1996,1997,1998,1999,2000,2001,2002,2003,2004,2005,2008,2009,2010,2011,2013,2015,2016,2018,2019,2021,2023,2025,2026,2027,2028,2029,2030,2031,2032,2033,2034,2035,2036,2038,2039,2040,2041,2043,2044,2045,2046,2047,2049,2051,2053,2055,2056,2057,2058,2059,2060,2061,2062,2063,2064,2065,2066,2067,2068,2069,2070,2155,2158,2161,2164,2178,2189,2199,2274,2301,2310,2385,2782,2787,2822,2845,3014,3020,3026,3049,3190,3210,3251,3255,3262,3299,3311,3411,3435,3504,3542,3568,3577",
                        "endColumns": "54,44,48,40,54,58,61,63,69,60,74,75,76,77,84,81,75,75,76,77,105,105,78,79,56,57,73,74,64,65,59,60,71,72,66,67,58,58,58,58,58,53,53,52,53,53,53,53,73,78,72,73,70,71,71,72,56,57,72,73,73,74,71,72,69,70,59,60,68,68,69,73,75,63,76,75,76,64,68,76,74,68,67,76,65,60,96,64,68,98,70,58,57,56,58,63,70,71,71,71,71,66,67,67,58,62,63,89,90,59,65,66,65,69,63,52,66,60,66,112,57,62,64,64,74,72,71,48,60,60,60,61,63,63,63,64,62,59,60,65,58,59,61,70,59,67,85,86,89,86,87,81,82,89,90,51,57,44,65,63,56,56,53,56,47,48,50,33,46,48,45,31,63,61,59,56,73,69,77,53,69,84,47,45,60,62,65,63,70,62,64,63,60,60,51,72,73,68,74,73,73,140,69,52,77,89,87,95,89,12,88,12,12,12,12,12,12,12,12,12,12,12,12,12,12,12,12,12,12,12,12,12,12,12,12,12,12,12,12,12,12,12,12,12,12,12,12,136,130,104,12,12,12,12,12,111,111,104,116,12,12,12,12,12,87,12,12,12,81,12,12,99,12,12,12,93,88,12,12,12,101,12,12,12,12,12,12,12,12,12,12,12,12,12,12,12,12,12,12,12,12,117,12,12,12,12,12,12,12,63,12,12,12,12,12,12,93,12,12,12,12,12,12,12,12,12,12,12,12,12,12,12,12,12,12,12,12,12,12,12,12,12,12,12,12,83,12,91,12,12,12,61,12,12,90,12,12,12,12,12,12,12,12,12,12,12,12,12,12,12,12,12,83,95,95,97,99,101,101,101,101,101,99,95,111,128,122,130,130,97,113,93,12,12,95,111,99,115,95,111,99,12,135,12,129,12,12,140,12,134,111,149,127,127,12,131,129,129,111,139,12,12,12,65,89,75,103,89,101,107,107,99,79,91,97,12,51,77,105,91,103,109,12,12,12,79,99,89,109,89,12,93,105,91,12,12,12,12,12,93,113,111,12,12,12,81,103,119,125,97,93,87,111,115,121,111,12,115,85,91,12,12,66,12,67,12,12,12,68,94,114,112,98,108,110,110,100,104,99,12,90,122,93,12,85,103,95,87,12,12,12,12,87,107,99,89,109,83,101,83,53,63,105,85,109,83,119,24,24,24,24,24,24,24,24,24,24,24,24,24,24,24,24,24,24,24,24,24,24,24,24,24,24,24,24,24,24,24,24",
                        "endOffsets": "2029,4468,4517,11106,12599,12658,12720,12784,12854,12915,12990,13066,13143,13221,13466,13548,13624,13700,13777,13855,13961,14067,14146,14226,14283,14341,14559,14634,14699,14765,14825,14886,14958,15031,15098,15166,15225,15284,15343,15402,15461,15515,15569,15622,15676,15730,15784,15838,16044,16123,16196,16270,16341,16413,16485,16558,16615,16673,16746,16820,16894,16969,17041,17114,17184,17255,17315,17376,17445,17514,17584,17658,17734,17798,17875,17951,18028,18093,18162,18239,18314,18383,18451,18528,18594,18655,18752,18817,18886,18985,19056,19115,19173,19230,19289,19353,19424,19496,19568,19640,19712,19779,19847,19915,19974,20037,20101,20191,20282,20342,20408,20475,20541,20611,20675,20728,20795,20856,20923,21036,21094,21157,21222,21287,21362,21435,21507,21556,21617,21678,21739,21801,21865,21929,21993,22058,22121,22181,22242,22308,22367,22427,22489,22560,22620,22688,23262,23349,23439,23526,23614,23696,23779,23869,23960,24990,25048,25093,25159,25223,25280,25337,25391,27571,27619,27668,27719,27753,27911,27960,28006,28598,28662,28724,28784,28841,28985,29055,29133,29187,29257,29342,29390,29436,29497,29560,29626,29690,29761,29824,29889,29953,30014,30075,30127,30200,30274,30343,30418,30492,30566,30707,30777,30874,31023,31113,31201,31297,31387,32288,32377,32624,32905,33157,33442,33835,34312,34534,34756,35032,35259,35489,35719,35949,36179,36406,36825,37051,37476,37706,38134,38353,38636,38844,38975,39202,39628,39853,40280,40501,40926,41046,41322,41623,41947,42238,42552,42689,42820,42925,43167,43334,43538,43746,44017,44129,44241,44346,44463,44677,44823,44963,45049,45397,45485,45731,46149,46398,46480,46578,47195,47295,47547,47971,48226,48320,48409,48646,50698,50940,51042,51295,53479,64512,66028,77159,78687,80444,81070,81490,82551,83816,84072,84308,84855,85349,85954,86152,86732,87296,87671,87789,88327,88484,88680,88953,89209,89379,89520,89584,89949,90316,90992,91256,91594,91947,92041,92227,92533,92795,92920,93047,93286,93497,93616,93809,93986,94441,94622,94744,95003,95116,95303,95405,95512,95641,95916,96424,96920,97797,98091,98661,98810,99542,99714,99798,100134,100226,100504,105913,111465,111527,112157,112771,112862,112975,113204,113364,113516,113687,113853,114022,114189,114352,114595,114765,114938,115109,115383,115582,115787,116117,116201,116297,116393,116491,116591,116693,116795,116897,116999,117101,117201,117297,117409,117538,117661,117792,117923,118021,118135,118229,118369,118503,118599,118711,118811,118927,119023,119135,119235,119375,119511,119675,119805,119963,120113,120254,120398,120533,120645,120795,120923,121051,121187,121319,121449,121579,121691,121831,122735,122879,123017,123083,123173,123249,123353,123443,123545,123653,123761,123861,123941,124033,124131,124241,124293,124371,124477,124569,124673,124783,124905,125068,125225,125305,125405,125495,125605,125695,125936,126030,126136,126228,126328,126440,126554,126670,126786,126880,126994,127106,127208,127328,127450,127532,127636,127756,127882,127980,128074,128162,128274,128390,128512,128624,128799,128915,129001,129093,129205,129329,129396,129522,129590,129718,129862,129990,130059,130154,130269,130382,130481,130590,130701,130812,130913,131018,131118,131248,131339,131462,131556,131668,131754,131858,131954,132042,132160,132264,132368,132494,132582,132690,132790,132880,132990,133074,133176,133260,133314,133378,133484,133570,133680,133764,133884,139167,139285,139400,139532,140247,140939,141456,145684,147217,147605,152340,172602,172862,174670,188603,204263,204525,204881,205711,212493,213627,217128,217351,217910,219960,220608,226595,227797,231876,235000,236409,236883"
                    }
                },
                {
                    "source": "C:\\Users\\salmo\\.gradle\\caches\\transforms-2\\files-2.1\\bb39ea0a726041ab478566c42daa0a7a\\core-1.3.1\\res\\values\\values.xml",
                    "from": {
                        "startLines": "2,3,4,5,6,7,8,9,10,11,12,13,14,15,16,17,18,19,20,21,22,23,24,25,26,27,28,29,30,31,32,33,34,35,36,37,38,39,40,41,42,43,44,45,46,47,48,49,50,51,52,53,54,55,56,57,58,59,60,61,62,63,64,65,66,67,68,69,70,71,72,73,74,75,76,77,78,79,83,84,88,89,90,91,98,141,173,210",
                        "startColumns": "4,4,4,4,4,4,4,4,4,4,4,4,4,4,4,4,4,4,4,4,4,4,4,4,4,4,4,4,4,4,4,4,4,4,4,4,4,4,4,4,4,4,4,4,4,4,4,4,4,4,4,4,4,4,4,4,4,4,4,4,4,4,4,4,4,4,4,4,4,4,4,4,4,4,4,4,4,4,4,4,4,4,4,4,4,4,4,4",
                        "startOffsets": "55,127,215,284,347,417,485,557,627,688,762,835,896,957,1019,1083,1145,1206,1274,1374,1434,1500,1573,1642,1699,1751,1813,1885,1961,2026,2085,2144,2204,2264,2324,2384,2444,2504,2564,2624,2684,2744,2803,2863,2923,2983,3043,3103,3163,3223,3283,3343,3403,3462,3522,3582,3641,3700,3759,3818,3877,3936,3971,4006,4061,4124,4179,4237,4294,4344,4405,4462,4496,4531,4566,4636,4707,4824,5025,5135,5336,5465,5537,5604,5902,8808,10873,12633",
                        "endLines": "2,3,4,5,6,7,8,9,10,11,12,13,14,15,16,17,18,19,20,21,22,23,24,25,26,27,28,29,30,31,32,33,34,35,36,37,38,39,40,41,42,43,44,45,46,47,48,49,50,51,52,53,54,55,56,57,58,59,60,61,62,63,64,65,66,67,68,69,70,71,72,73,74,75,76,77,78,82,83,87,88,89,90,97,140,172,209,216",
                        "endColumns": "71,87,68,62,69,67,71,69,60,73,72,60,60,61,63,61,60,67,99,59,65,72,68,56,51,61,71,75,64,58,58,59,59,59,59,59,59,59,59,59,59,58,59,59,59,59,59,59,59,59,59,59,58,59,59,58,58,58,58,58,58,34,34,54,62,54,57,56,49,60,56,33,34,34,69,70,116,12,109,12,128,71,66,24,24,24,24,24",
                        "endOffsets": "122,210,279,342,412,480,552,622,683,757,830,891,952,1014,1078,1140,1201,1269,1369,1429,1495,1568,1637,1694,1746,1808,1880,1956,2021,2080,2139,2199,2259,2319,2379,2439,2499,2559,2619,2679,2739,2798,2858,2918,2978,3038,3098,3158,3218,3278,3338,3398,3457,3517,3577,3636,3695,3754,3813,3872,3931,3966,4001,4056,4119,4174,4232,4289,4339,4400,4457,4491,4526,4561,4631,4702,4819,5020,5130,5331,5460,5532,5599,5897,8803,10868,12628,13005"
                    },
                    "to": {
                        "startLines": "298,299,337,338,437,438,439,440,441,442,443,453,454,455,456,457,458,459,460,461,462,463,464,465,466,467,476,477,478,479,480,481,482,483,484,485,486,487,488,489,490,491,492,493,494,495,496,497,498,499,500,501,502,503,504,505,506,507,508,509,510,516,517,522,523,524,525,526,527,528,529,530,531,532,538,568,1917,1918,1922,1923,1927,2071,2072,2788,2846,2889,2921,2958",
                        "startColumns": "4,4,4,4,4,4,4,4,4,4,4,4,4,4,4,4,4,4,4,4,4,4,4,4,4,4,4,4,4,4,4,4,4,4,4,4,4,4,4,4,4,4,4,4,4,4,4,4,4,4,4,4,4,4,4,4,4,4,4,4,4,4,4,4,4,4,4,4,4,4,4,4,4,4,4,4,4,4,4,4,4,4,4,4,4,4,4,4",
                        "startOffsets": "13226,13298,15843,15912,22693,22763,22831,22903,22973,23034,23108,23965,24026,24087,24149,24213,24275,24336,24404,24504,24564,24630,24703,24772,24829,24881,25396,25468,25544,25609,25668,25727,25787,25847,25907,25967,26027,26087,26147,26207,26267,26327,26386,26446,26506,26566,26626,26686,26746,26806,26866,26926,26986,27045,27105,27165,27224,27283,27342,27401,27460,27758,27793,28011,28066,28129,28184,28242,28299,28349,28410,28467,28501,28536,28846,30879,121836,121953,122154,122264,122465,133889,133961,172867,188608,191514,193579,195339",
                        "endLines": "298,299,337,338,437,438,439,440,441,442,443,453,454,455,456,457,458,459,460,461,462,463,464,465,466,467,476,477,478,479,480,481,482,483,484,485,486,487,488,489,490,491,492,493,494,495,496,497,498,499,500,501,502,503,504,505,506,507,508,509,510,516,517,522,523,524,525,526,527,528,529,530,531,532,538,568,1917,1921,1922,1926,1927,2071,2072,2794,2888,2920,2957,2964",
                        "endColumns": "71,87,68,62,69,67,71,69,60,73,72,60,60,61,63,61,60,67,99,59,65,72,68,56,51,61,71,75,64,58,58,59,59,59,59,59,59,59,59,59,59,58,59,59,59,59,59,59,59,59,59,59,58,59,59,58,58,58,58,58,58,34,34,54,62,54,57,56,49,60,56,33,34,34,69,70,116,12,109,12,128,71,66,24,24,24,24,24",
                        "endOffsets": "13293,13381,15907,15970,22758,22826,22898,22968,23029,23103,23176,24021,24082,24144,24208,24270,24331,24399,24499,24559,24625,24698,24767,24824,24876,24938,25463,25539,25604,25663,25722,25782,25842,25902,25962,26022,26082,26142,26202,26262,26322,26381,26441,26501,26561,26621,26681,26741,26801,26861,26921,26981,27040,27100,27160,27219,27278,27337,27396,27455,27514,27788,27823,28061,28124,28179,28237,28294,28344,28405,28462,28496,28531,28566,28911,30945,121948,122149,122259,122460,122589,133956,134023,173160,191509,193574,195334,195711"
                    }
                }
            ]
        }
    ]
}
