# Supplementary material for: Intelligent lecture recording system based on coordination of face-detection and pedestrian dead reckoning
Source: PeerJ Comput Sci. 2022 May 17;8:e971. doi: 10.7717/peerj-cs.971 (PMC9137921; doi:10.7717/peerj-cs.971)
Supplement: Supplemental Information 2 [file peerj-cs-08-971-s002.zip › file2/app/build/intermediates/blame/res/debug/single/debug.json]

[
    {
        "merged": "D:\\AndroidStudioProjects\\wanghu\\app\\build\\intermediates\\res\\merged\\debug\\mipmap-xhdpi_ic_launcher.png.flat",
        "source": "D:\\AndroidStudioProjects\\wanghu\\app\\src\\main\\res\\mipmap-xhdpi\\ic_launcher.png"
    },
    {
        "merged": "D:\\AndroidStudioProjects\\wanghu\\app\\build\\intermediates\\res\\merged\\debug\\drawable-ldpi_ic_launcher_background.png.flat",
        "source": "D:\\AndroidStudioProjects\\wanghu\\app\\build\\generated\\res\\pngs\\debug\\drawable-ldpi\\ic_launcher_background.png"
    },
    {
        "merged": "D:\\AndroidStudioProjects\\wanghu\\app\\build\\intermediates\\res\\merged\\debug\\layout_activity_main.xml.flat",
        "source": "D:\\AndroidStudioProjects\\wanghu\\app\\src\\main\\res\\layout\\activity_main.xml"
    },
    {
        "merged": "D:\\AndroidStudioProjects\\wanghu\\app\\build\\intermediates\\res\\merged\\debug\\mipmap-hdpi_ic_launcher_round.png.flat",
        "source": "D:\\AndroidStudioProjects\\wanghu\\app\\src\\main\\res\\mipmap-hdpi\\ic_launcher_round.png"
    },
    {
        "merged": "D:\\AndroidStudioProjects\\wanghu\\app\\build\\intermediates\\res\\merged\\debug\\drawable-anydpi-v21_ic_launcher_background.xml.flat",
        "source": "D:\\AndroidStudioProjects\\wanghu\\app\\build\\generated\\res\\pngs\\debug\\drawable-anydpi-v21\\ic_launcher_background.xml"
    },
    {
        "merged": "D:\\AndroidStudioProjects\\wanghu\\app\\build\\intermediates\\res\\merged\\debug\\mipmap-mdpi_ic_launcher_round.png.flat",
        "source": "D:\\AndroidStudioProjects\\wanghu\\app\\src\\main\\res\\mipmap-mdpi\\ic_launcher_round.png"
    },
    {
        "merged": "D:\\AndroidStudioProjects\\wanghu\\app\\build\\intermediates\\res\\merged\\debug\\drawable-hdpi_ic_launcher_background.png.flat",
        "source": "D:\\AndroidStudioProjects\\wanghu\\app\\build\\generated\\res\\pngs\\debug\\drawable-hdpi\\ic_launcher_background.png"
    },
    {
        "merged": "D:\\AndroidStudioProjects\\wanghu\\app\\build\\intermediates\\res\\merged\\debug\\drawable-xxhdpi_ic_launcher_background.png.flat",
        "source": "D:\\AndroidStudioProjects\\wanghu\\app\\build\\generated\\res\\pngs\\debug\\drawable-xxhdpi\\ic_launcher_background.png"
    },
    {
        "merged": "D:\\AndroidStudioProjects\\wanghu\\app\\build\\intermediates\\res\\merged\\debug\\mipmap-anydpi-v26_ic_launcher.xml.flat",
        "source": "D:\\AndroidStudioProjects\\wanghu\\app\\src\\main\\res\\mipmap-anydpi-v26\\ic_launcher.xml"
    },
    {
        "merged": "D:\\AndroidStudioProjects\\wanghu\\app\\build\\intermediates\\res\\merged\\debug\\drawable-mdpi_ic_launcher_background.png.flat",
        "source": "D:\\AndroidStudioProjects\\wanghu\\app\\build\\generated\\res\\pngs\\debug\\drawable-mdpi\\ic_launcher_background.png"
    },
    {
        "merged": "D:\\AndroidStudioProjects\\wanghu\\app\\build\\intermediates\\res\\merged\\debug\\mipmap-anydpi-v26_ic_launcher_round.xml.flat",
        "source": "D:\\AndroidStudioProjects\\wanghu\\app\\src\\main\\res\\mipmap-anydpi-v26\\ic_launcher_round.xml"
    },
    {
        "merged": "D:\\AndroidStudioProjects\\wanghu\\app\\build\\intermediates\\res\\merged\\debug\\drawable-xxxhdpi_ic_launcher_background.png.flat",
        "source": "D:\\AndroidStudioProjects\\wanghu\\app\\build\\generated\\res\\pngs\\debug\\drawable-xxxhdpi\\ic_launcher_background.png"
    },
    {
        "merged": "D:\\AndroidStudioProjects\\wanghu\\app\\build\\intermediates\\res\\merged\\debug\\mipmap-xxxhdpi_ic_launcher_round.png.flat",
        "source": "D:\\AndroidStudioProjects\\wanghu\\app\\src\\main\\res\\mipmap-xxxhdpi\\ic_launcher_round.png"
    },
    {
        "merged": "D:\\AndroidStudioProjects\\wanghu\\app\\build\\intermediates\\res\\merged\\debug\\mipmap-xxhdpi_ic_launcher_round.png.flat",
        "source": "D:\\AndroidStudioProjects\\wanghu\\app\\src\\main\\res\\mipmap-xxhdpi\\ic_launcher_round.png"
    },
    {
        "merged": "D:\\AndroidStudioProjects\\wanghu\\app\\build\\intermediates\\res\\merged\\debug\\mipmap-xxxhdpi_ic_launcher.png.flat",
        "source": "D:\\AndroidStudioProjects\\wanghu\\app\\src\\main\\res\\mipmap-xxxhdpi\\ic_launcher.png"
    },
    {
        "merged": "D:\\AndroidStudioProjects\\wanghu\\app\\build\\intermediates\\res\\merged\\debug\\drawable-xhdpi_ic_launcher_background.png.flat",
        "source": "D:\\AndroidStudioProjects\\wanghu\\app\\build\\generated\\res\\pngs\\debug\\drawable-xhdpi\\ic_launcher_background.png"
    },
    {
        "merged": "D:\\AndroidStudioProjects\\wanghu\\app\\build\\intermediates\\res\\merged\\debug\\mipmap-mdpi_ic_launcher.png.flat",
        "source": "D:\\AndroidStudioProjects\\wanghu\\app\\src\\main\\res\\mipmap-mdpi\\ic_launcher.png"
    },
    {
        "merged": "D:\\AndroidStudioProjects\\wanghu\\app\\build\\intermediates\\res\\merged\\debug\\mipmap-xxhdpi_ic_launcher.png.flat",
        "source": "D:\\AndroidStudioProjects\\wanghu\\app\\src\\main\\res\\mipmap-xxhdpi\\ic_launcher.png"
    },
    {
        "merged": "D:\\AndroidStudioProjects\\wanghu\\app\\build\\intermediates\\res\\merged\\debug\\drawable-v24_ic_launcher_foreground.xml.flat",
        "source": "D:\\AndroidStudioProjects\\wanghu\\app\\src\\main\\res\\drawable-v24\\ic_launcher_foreground.xml"
    },
    {
        "merged": "D:\\AndroidStudioProjects\\wanghu\\app\\build\\intermediates\\res\\merged\\debug\\mipmap-hdpi_ic_launcher.png.flat",
        "source": "D:\\AndroidStudioProjects\\wanghu\\app\\src\\main\\res\\mipmap-hdpi\\ic_launcher.png"
    },
    {
        "merged": "D:\\AndroidStudioProjects\\wanghu\\app\\build\\intermediates\\res\\merged\\debug\\mipmap-xhdpi_ic_launcher_round.png.flat",
        "source": "D:\\AndroidStudioProjects\\wanghu\\app\\src\\main\\res\\mipmap-xhdpi\\ic_launcher_round.png"
    }
]
