# Supplementary material for: Intelligent lecture recording system based on coordination of face-detection and pedestrian dead reckoning
Source: PeerJ Comput Sci. 2022 May 17;8:e971. doi: 10.7717/peerj-cs.971 (PMC9137921; doi:10.7717/peerj-cs.971)
Supplement: Supplemental Information 2 [file peerj-cs-08-971-s002.zip › file2/app/build/intermediates/bundle_manifest/debug/bundle-manifest/AndroidManifest.xml]

<?xml version="1.0" encoding="utf-8"?>
<manifest xmlns:android="http://schemas.android.com/apk/res/android"
    package="com.example.wanghu"
    android:versionCode="1"
    android:versionName="1.0" >

    <uses-sdk
        android:minSdkVersion="16"
        android:targetSdkVersion="30" />

    <uses-permission android:name="android.permission.ACCESS_WIFI_STATE" />
    <uses-permission android:name="android.permission.CHANGE_WIFI_STATE" />
    <uses-permission android:name="android.permission.ACCESS_FINE_LOCATION" />
    <uses-permission android:name="android.permission.ACCESS_COARSE_LOCATION" />
    <uses-permission android:name="android.permission.ACCESS_NETWORK_STATE" />
    <uses-permission android:name="android.permission.CHANGE_NETWORK_STATE" />
    <uses-permission android:name="android.permission.INTERNET" />
    <uses-permission android:name="android.permission.MOUNT_UNMOUNT_FILESYSTEMS" />
    <uses-permission android:name="android.permission.WRITE_EXTERNAL_STORAGE" />
    <!--
         If you need to modify files in external storage, request
             WRITE_EXTERNAL_STORAGE instead.
    -->
    <uses-permission
        android:name="android.permission.READ_EXTERNAL_STORAGE"
        android:maxSdkVersion="18" />

    <application
        android:allowBackup="true"
        android:appComponentFactory="androidx.core.app.CoreComponentFactory"
        android:debuggable="true"
        android:icon="@mipmap/ic_launcher"
        android:label="@string/app_name"
        android:roundIcon="@mipmap/ic_launcher_round"
        android:supportsRtl="true"
        android:testOnly="true"
        android:theme="@style/AppTheme" >
        <activity android:name="com.example.wanghu.MainActivity" >
            <intent-filter>
                <action android:name="android.intent.action.MAIN" />

                <category android:name="android.intent.category.LAUNCHER" />
            </intent-filter>
        </activity>
    </application>

</manifest>
