# Supplementary material for: Intelligent lecture recording system based on coordination of face-detection and pedestrian dead reckoning
Source: PeerJ Comput Sci. 2022 May 17;8:e971. doi: 10.7717/peerj-cs.971 (PMC9137921; doi:10.7717/peerj-cs.971)
Supplement: Supplemental Information 2 [file peerj-cs-08-971-s002.zip › file2/app/build/intermediates/bundle_manifest/debug/bundle-manifest/output.json]

[{"outputType":{"type":"BUNDLE_MANIFEST"},"apkData":{"type":"MAIN","splits":[],"versionCode":1,"versionName":"1.0","enabled":true,"outputFile":"app-debug.apk","fullName":"debug","baseName":"debug","dirName":""},"path":"AndroidManifest.xml","properties":{"packageId":"com.example.wanghu","split":"","minSdkVersion":"16"}}]
