# Supplementary material for: Intelligent lecture recording system based on coordination of face-detection and pedestrian dead reckoning
Source: PeerJ Comput Sci. 2022 May 17;8:e971. doi: 10.7717/peerj-cs.971 (PMC9137921; doi:10.7717/peerj-cs.971)
Supplement: Supplemental Information 2 [file peerj-cs-08-971-s002.zip › file2/app/build/intermediates/compatible_screen_manifest/debug/output-metadata.json]

{
  "version": 2,
  "artifactType": {
    "type": "COMPATIBLE_SCREEN_MANIFEST",
    "kind": "Directory"
  },
  "applicationId": "com.example.wanghu",
  "variantName": "debug",
  "elements": []
}
