# Supplementary material for: Intelligent lecture recording system based on coordination of face-detection and pedestrian dead reckoning
Source: PeerJ Comput Sci. 2022 May 17;8:e971. doi: 10.7717/peerj-cs.971 (PMC9137921; doi:10.7717/peerj-cs.971)
Supplement: Supplemental Information 3 [file peerj-cs-08-971-s003.zip]

Archive with 3 entries (3 files):
- cdf.py
- test1.csv
- test3.csv
