# Supplementary material for: Intelligent lecture recording system based on coordination of face-detection and pedestrian dead reckoning
Source: PeerJ Comput Sci. 2022 May 17;8:e971. doi: 10.7717/peerj-cs.971 (PMC9137921; doi:10.7717/peerj-cs.971)
Supplement: Supplemental Information 3 [file peerj-cs-08-971-s003.zip › cdf.py]

# https://blog.csdn.net/fuck11111100/article/details/114280915?spm=1001.2101.3001.4242
import pandas as pd

import matplotlib.pyplot as plt
import numpy as np


data=[]
data=pd.read_csv("test1.csv",header=None)
denominator=len(data[0])#分母数量
Data=pd.Series(data[0])#将数据转换为Series利用分组频数计算
Fre=Data.value_counts()
Fre_sort=Fre.sort_index(axis=0,ascending=True)
Fre_df=Fre_sort.reset_index()#将Series数据转换为DataFrame
Fre_df[0]=Fre_df[0]/denominator#转换成概率
Fre_df.columns=['Rds','Fre']
Fre_df['cumsum']=np.cumsum(Fre_df['Fre'])


# data2= []
# data2=pd.read_csv("test2.csv",header=None)
# denominator2=len(data2[0])#分母数量
# Data2=pd.Series(data2[0])#将数据转换为Series利用分组频数计算
# Fre2=Data2.value_counts()
# Fre_sort2=Fre2.sort_index(axis=0,ascending=True)
# Fre_df2=Fre_sort2.reset_index()#将Series数据转换为DataFrame
# Fre_df2[0]=Fre_df2[0]/denominator2#转换成概率
# Fre_df2.columns=['Rds','Fre']
# Fre_df2['cumsum']=np.cumsum(Fre_df2['Fre'])

data3= []
data3=pd.read_csv("test3.csv",header=None)
denominator3=len(data3[0])#分母数量
Data3=pd.Series(data3[0])#将数据转换为Series利用分组频数计算
Fre3=Data3.value_counts()
Fre_sort3=Fre3.sort_index(axis=0,ascending=True)
Fre_df3=Fre_sort3.reset_index()#将Series数据转换为DataFrame
Fre_df3[0]=Fre_df3[0]/denominator3#转换成概率
Fre_df3.columns=['Rds','Fre']
Fre_df3['cumsum']=np.cumsum(Fre_df3['Fre'])

plot=plt.figure()
ax1=plot.add_subplot(1,1,1)
ax1.plot(Fre_df['Rds'],Fre_df['cumsum'],marker='+',label='pdr')
# ax1.plot(Fre_df2['Rds'],Fre_df2['cumsum'],label='xiugaipdr',marker = 'o')
ax1.plot(Fre_df3['Rds'],Fre_df3['cumsum'],label='particle',marker = '<')


ax1.set_title("CDF")
ax1.set_xlabel("Position error(m)")
ax1.set_ylabel("Probability")
ax1.set_xlim(0,4)
ax1.legend(['PDR','particle filter PDR'],loc = 'best',frameon=False)


plt.grid()
plt.show()
