# Supplementary material for: Intelligent lecture recording system based on coordination of face-detection and pedestrian dead reckoning
Source: PeerJ Comput Sci. 2022 May 17;8:e971. doi: 10.7717/peerj-cs.971 (PMC9137921; doi:10.7717/peerj-cs.971)
Supplement: Supplemental Information 3 [file peerj-cs-08-971-s003.zip › test1.csv]

1.0385
2.582
1.802
2.93
2.85
1.89
2.99
3.05
2.84
1.01
0.87
4.32
2.34
2.7
3.5
2.87
2.76
2.9
1.99
3.13
0.56
1.29
2.56
1.88
2.98
1.09
2.78
3.24
2.667
2.554
2.654
2.45
1.0385
2.582
1.802
2.93
2.85
1.89
2.99
3.05
2.84
1.01
0.87
4.32
2.34
2.7
3.5
2.87
1.76
2.9
1.99
2.13
0.56
1.3
1.56
1.88
1.98
1.09
2.78
3.24
2.323
1.554
3.654
2.45
2.22
2.34
2.45
2.356
2.34
3.1
3.23
2.23
2.33
2.45
2.56
2.98
2.67
2.57
2.47
2.37
2.78
2.77
2.67
2.89
2.76
2.57
2.56
2.78
2.89
2.87
2.85
2.75
2.98
2.67
2.56
2.45
2.43
2.33
1.67
1.78
1.89
1.99
1.56
1.92
